# Supplementary material for: Natural variation at FLM splicing has pleiotropic effects modulating ecological strategies in Arabidopsis thaliana
Source: Nat Commun. 2020 Aug 18;11:4140. doi: 10.1038/s41467-020-17896-w (PMC7435183; doi:10.1038/s41467-020-17896-w)
Supplement: Supplementary file 5 — Supplementary_Data_1 [file 41467_2020_17896_MOESM5_ESM.xlsx]

## Sheet: Feuil1
Supplementary Data 1. genomic sequence of FLM in Col-0 and Can-0
>FLM genomic fragment Col-0
ctcgaacaagttttttcttctctctaatcgagttagactctgacccacacgcttgggattttaatagagagcacgtggttattatatctcggtcttatcttatggtaacagtatctcaaagactcaaaccacaaggtattgtgaaaatgttagaggcaatctaacaataaatgtataatttggttagcttaagctcatcatagaaatgggcctttatgtcaccaaacctatttcacaacataacacaagagcccacaaaacaacgactcctttctccaccagaacaagcacgacaaaggcaagagagttgcaaaagacctataagatgataacaatcgaaaagatgtaaattttgagaaaaatcaaaataaacaagaaagatttcattgtttttcactt…
>FLM genomic fragment Can-0
ctcgaacaagttttttcttctctctaatcgagttagactctgacccacacgcttgggattttaatagagagcacgtggttattatatctcggtcttatcttatggtaacagtatctcaaagactcaaaccacaaggtattgtgaaaatgttagaggcaatctaacaataaatgtataatttggttagcttaagctcatcatagaaatgggcctttatgtcacaaaacctatttcacgacatagcacaagagcccacaaaacaacgactcctttctccaccagaataagcacgacaaaggcaagagagttgcaaaagacctataagatgataacaatcgaaaagatgtaaattttgagaaaaatcaaaataaacaagaaagatttcattgtttttcactt…
