# Supplementary material for: Natural variation at FLM splicing has pleiotropic effects modulating ecological strategies in Arabidopsis thaliana
Source: Nat Commun. 2020 Aug 18;11:4140. doi: 10.1038/s41467-020-17896-w (PMC7435183; doi:10.1038/s41467-020-17896-w)
Supplement: Supplementary file 6 — Supplementary_Data_2 [file 41467_2020_17896_MOESM6_ESM.xlsx]

## Sheet: Supplementary_Data_2
Supplementary Data 2. All the accessions carrying SNP28958 were extracted using polymorph (http://tools.1001genomes.org/polymorph/)
chr	pos	strain	ref	alt	quality	impact	type	name	CS number	country	lat	long	collector	sequenced by
1	28958437	265	G	A	40	MODIFIER	intron_variant	PYL-6	CS77198	FRA	44.65	-1.16667	Valerie Le Corre	Monsanto
1	28958437	7063	G	A	40	MODIFIER	intron_variant	Can-0	CS76740	ESP	29.2144	-13.4811	Albert Kranz	Mott
1	28958437	7081	G	A	40	MODIFIER	intron_variant	Co	CS78895	POR	40.2077	-8.42639	George Redei	Salk
1	28958437	7307	G	A	40	MODIFIER	intron_variant	Pn-0	CS77182	FRA	48.0653	-2.96591	Albert Kranz	Monsanto
1	28958437	9512	G	A	40	MODIFIER	intron_variant	IP-Vid-1	CS78842	POR	38.22	-7.84	Carlos Alonso-Blanco	Monsanto
1	28958437	9513	G	A	40	MODIFIER	intron_variant	IP-Adc-5	CS76646	ESP	38.77	-4.07	Carlos Alonso-Blanco	Monsanto
1	28958437	9514	G	A	40	MODIFIER	intron_variant	IP-Adm-0	CS76647	ESP	39.15	-4.54	Carlos Alonso-Blanco	Monsanto
1	28958437	9517	G	A	40	MODIFIER	intron_variant	IP-All-0	CS76659	ESP	42.19	-7.8	Carlos Alonso-Blanco	Monsanto
1	28958437	9520	G	A	40	MODIFIER	intron_variant	IP-Ara-4	CS76670	ESP	41.7	-3.68	Carlos Alonso-Blanco	Monsanto
1	28958437	9523	G	A	40	MODIFIER	intron_variant	IP-Ben-0	CS76700	ESP	38.37	-2.66	Carlos Alonso-Blanco	Monsanto
1	28958437	9528	G	A	40	MODIFIER	intron_variant	IP-Cal-0	CS78890	ESP	40.94	-1.37	Carlos Alonso-Blanco	Monsanto
1	28958437	9529	G	A	40	MODIFIER	intron_variant	IP-Cap-1	CS76741	ESP	36.97	-3.36	Carlos Alonso-Blanco	Monsanto
1	28958437	9530	G	A	40	MODIFIER	intron_variant	IP-Car-1	CS76742	ESP	38.25	-4.32	Carlos Alonso-Blanco	Monsanto
1	28958437	9533	G	A	40	MODIFIER	intron_variant	IP-Cem-0	CS76763	ESP	41.15	-4.32	Carlos Alonso-Blanco	Monsanto
1	28958437	9543	G	A	40	MODIFIER	intron_variant	IP-Gra-0	CS76886	ESP	36.77	-5.39	Xavier Picó	Monsanto
1	28958437	9545	G	A	40	MODIFIER	intron_variant	IP-Her-12	CS76920	ESP	39.4	-5.78	Carlos Alonso-Blanco	Monsanto
1	28958437	9546	G	A	40	MODIFIER	intron_variant	IP-Hom-4	CS76929	ESP	40.82	-1.68	Carlos Alonso-Blanco	Monsanto
1	28958437	9549	G	A	40	MODIFIER	intron_variant	IP-Hum-2	CS76943	ESP	42.23	-3.69	Carlos Alonso-Blanco	Monsanto
1	28958437	9553	G	A	40	MODIFIER	intron_variant	IP-Ldd-0	CS77012	ESP	41.58	-4.71	Carlos Alonso-Blanco	Monsanto
1	28958437	9554	G	A	40	MODIFIER	intron_variant	IP-Lso-0	CS77055	ESP	38.86	-3.16	Carlos Alonso-Blanco	Monsanto
1	28958437	9555	G	A	40	MODIFIER	intron_variant	IP-Mar-1	CS77068	ESP	39.58	-3.93	Carlos Alonso-Blanco	Monsanto
1	28958437	9571	G	A	40	MODIFIER	intron_variant	IP-Pro-0	CS78914	ESP	43.28	-6.01	Carlos Alonso-Blanco	Monsanto
1	28958437	9574	G	A	40	MODIFIER	intron_variant	IP-Rel-0	CS77209	ESP	38.6	-2.7	Carlos Alonso-Blanco	Monsanto
1	28958437	9579	G	A	40	MODIFIER	intron_variant	IP-San-10	CS77232	ESP	38.33	-3.51	Carlos Alonso-Blanco	Monsanto
1	28958437	9581	G	A	40	MODIFIER	intron_variant	IP-Sdv-3	CS77242	ESP	42.84	-5.12	Carlos Alonso-Blanco	Monsanto
1	28958437	9585	G	A	40	MODIFIER	intron_variant	IP-Svi-0	CS77287	ESP	43.4	-7.39	Carlos Alonso-Blanco	Monsanto
1	28958437	9596	G	A	40	MODIFIER	intron_variant	IP-Ver-5	CS78841	ESP	41.95	-7.45	Carlos Alonso-Blanco	Monsanto
1	28958437	9599	G	A	40	MODIFIER	intron_variant	IP-Vin-0	CS78846	ESP	42.8	-5.77	Carlos Alonso-Blanco	Monsanto
1	28958437	9600	G	A	40	MODIFIER	intron_variant	IP-Vis-0	CS78848	ESP	39.85	-6.04	Carlos Alonso-Blanco	Monsanto
1	28958437	9653	G	C	40	MODIFIER	intron_variant	Giffo-1	CS76878	ITA	38.44	16.13	0	Monsanto
1	28958437	9822	G	A	40	MODIFIER	intron_variant	IP-Aul-0	CS76675	ESP	40.52	-4.02	Carlos Alonso-Blanco	Monsanto
1	28958437	9823	G	A	40	MODIFIER	intron_variant	IP-Bae-0	CS76681	ESP	43.34	-5.84	Carlos Alonso-Blanco	Monsanto
1	28958437	9824	G	A	40	MODIFIER	intron_variant	IP-Bes-5	CS76702	ESP	42.91	-4.91	Carlos Alonso-Blanco	Monsanto
1	28958437	9830	G	A	40	MODIFIER	intron_variant	IP-Bus-0	CS76736	ESP	36.97	-3.28	Carlos Alonso-Blanco	Monsanto
1	28958437	9832	G	A	40	MODIFIER	intron_variant	IP-Cat-0	CS76759	ESP	40.54	-3.69	Carlos Alonso-Blanco	Monsanto
1	28958437	9837	G	A	40	MODIFIER	intron_variant	IP-Con-0	CS76780	ESP	37.94	-5.6	Xavier Picó	Monsanto
1	28958437	9840	G	A	40	MODIFIER	intron_variant	IP-Dar-0	CS76792	ESP	41.13	-1.43	Carlos Alonso-Blanco	Monsanto
1	28958437	9852	G	A	40	MODIFIER	intron_variant	IP-Ini-0	CS76945	ESP	40.46	-3.75	Carlos Alonso-Blanco	Monsanto
1	28958437	9853	G	A	40	MODIFIER	intron_variant	IP-Lac-0	CS76996	ESP	43.33	-5.91	Carlos Alonso-Blanco	Monsanto
1	28958437	9854	G	A	40	MODIFIER	intron_variant	IP-Laf-1	CS76997	ESP	43.36	-5.88	Carlos Alonso-Blanco	Monsanto
1	28958437	9859	G	A	40	MODIFIER	intron_variant	IP-Lro-0	CS77054	ESP	40.5	-3.88	Carlos Alonso-Blanco	Monsanto
1	28958437	9869	G	A	40	MODIFIER	intron_variant	IP-Moj-0	CS77105	ESP	36.76	-5.28	Xavier Picó	Monsanto
1	28958437	9875	G	A	40	MODIFIER	intron_variant	IP-Ovi-1	CS77155	ESP	43.38	-5.87	Carlos Alonso-Blanco	Monsanto
1	28958437	9881	G	A	40	MODIFIER	intron_variant	IP-Pie-0	CS77176	ESP	40.46	-5.32	Carlos Alonso-Blanco	Monsanto
1	28958437	9892	G	A	40	MODIFIER	intron_variant	IP-Sam-0	CS77231	ESP	42.68	-6.96	Carlos Alonso-Blanco	Monsanto
1	28958437	9897	G	A	40	MODIFIER	intron_variant	IP-Smt-1	CS77257	ESP	40.95	-5.63	Xavier Picó	Monsanto
1	28958437	9904	G	A	40	MODIFIER	intron_variant	IP-Vas-0	CS78833	ESP	40.95	-3.31	Carlos Alonso-Blanco	Monsanto
1	28958437	9905	G	A	40	MODIFIER	intron_variant	IP-Ven-0	CS78840	ESP	40.76	-4.01	Carlos Alonso-Blanco	Monsanto
1	28958437	9947	G	A	40	MODIFIER	intron_variant	Ped-0	CS76415	ESP	40.74	-3.9		MPI
1	28958437	9978	G	A	40	MODIFIER	intron_variant	Vezzano-2.2	CS76350	ITA	46.6297	10.817	Joerg Wunder	MPI
