# Supplementary material for: Natural variation at FLM splicing has pleiotropic effects modulating ecological strategies in Arabidopsis thaliana
Source: Nat Commun. 2020 Aug 18;11:4140. doi: 10.1038/s41467-020-17896-w (PMC7435183; doi:10.1038/s41467-020-17896-w)
Supplement: Supplementary file 7 — Supplementary_Data_3 [file 41467_2020_17896_MOESM7_ESM.xlsx]

## Sheet: Supplementary Data 3
Supplementary Data 3. Geographic and phenotypic data of 186 accessions from Iberian Peninsula
Ecotype.ID	Relict	Name	Lat	Long	Altitude	sequence at position 28,958,437	Location.Name	Habitat	OVR	LN	FT2011	LPR	VLN	VFT	VLPR	SLN	SFT	DSDS10	DSDS50	DSDS90	GAS	t10	t50	U8416	SS	FT2016	DOG1.PP1	DOG1.PP2	Replicates	bio1	bio2	bio3	bio4	bio5	bio6	bio7	bio8	bio9	bio10	bio11	bio12	bio13	bio14	bio15	bio16	bio17	bio18	bio19
9506	no	IP-Alo-0	40.11	-7.47	763	G	Alcongosta	Rocky sites and stone walls along a creek	0	54	53.0667	1.02218	14.2308	29.9231	0.475772	1.60114	0.723448	77.5	102	148.25	0.98	13.69	21.24	14.87	0.29	71.2353	ND	ND	4	131	87	34	5685	279	30	249	63	208	208	63	1118	168	10	55	455	69	69	455
9507	no	IP-Coa-0	38.45	-7.5	208	G	Corval	Road sides	0	27.6667	36.3333	0.759256	9.2	24	0.387516	1.32193	0.523635	559	559	559	1	20.47	25.23	8.11	0.27	53.4118	ND	ND	6	167	108	40	5422	323	58	265	109	236	240	101	556	75	3	56	224	31	31	220
9508	no	IP-Mos-1	40.04	-7.11	620	G	Monsanto	Stone walls and road sides near a village	0	47.0714	52.7143	0.893773	12.875	30	0.432195	1.55648	0.711793	97	133.17	267	0.97	24.22	29.29	8.46	0.27	67.1333	ND	ND	6	151	97	36	5999	309	41	268	86	231	231	78	791	112	7	54	314	51	51	311
9509	no	IP-Reg-0	39.29	-7.4	535	G	Reguengo	Olive tree plantation and flanking road sides and stone walls	0	41.8571	44.6429	0.943217	12.4615	26.3846	0.473484	1.45471	0.664092	401.8	559	559	0.99	24.26	29.7	9.24	0.26	61.6471	ND	ND	5	155	96	37	5552	309	54	255	98	227	231	90	795	112	7	54	321	49	50	321
9510	no	IP-Rei-0	38.75	-7.59	440	G	Reliquias	Eucalyptus sp/Quercus suber plantation	0	37.8	46.2667	0.817226	10.6667	28.5	0.375286	1.51903	0.61182	412.2	447	559	0.99	16.27	21.33	9.33	0.32	60.1111	ND	ND	5	161	103	40	5319	314	58	256	106	233	233	98	641	87	5	55	256	38	38	256
9511	no	IP-Vav-0	38.53	-8.02	220	G	Valverde	Stone walls along a farm	0	33.3333	41.9167	0.791573	10.5	26.4	0.401755	1.38696	0.583789	401.5	559	559	0.99	18.7	23.89	8.95	0.23	52.5294	ND	ND	6	162	99	41	4907	306	65	241	103	224	229	103	619	87	4	58	255	33	33	255
9512	no	IP-Vid-1	38.22	-7.84	262	A	Vidigueira	Stone walls and sandy areas of roman ruins	0	15.6667	29.8	0.525454	8.25	24.6667	0.33556	0.769996	0.238728	496	559	559	0.97	21.1	26.2	8.61	0.24	39.6429	2.615	2.652	6	161	109	42	5132	316	58	258	109	226	231	100	588	83	3	58	243	29	29	242
9513	no	IP-Adc-5	38.77	-4.07	701	A	Argamasilla de Calatrava	Olive tree plantation	0	43.6667	50.1333	0.876099	17.6154	32.6923	0.539666	1.08995	0.53988	158.17	500.33	559	0.98	19.99	25.63	9.82	0.26	86.2143	ND	ND	6	147	127	38	6898	344	11	333	129	240	240	63	480	61	4	46	170	33	33	152
9514	no	IP-Adm-0	39.15	-4.54	763	A	Arroba de los Montes	Olive tree plantation	0	57.8462	51	1.14532	15.4615	28.8462	0.541485	1.58416	0.719571	485	559	559	0.93	24.24	30.16	10.28	0.27	65.1765	ND	ND	5	143	124	37	6909	339	8	331	126	237	237	60	476	58	6	44	164	38	38	147
9515	no	IP-Ala-0	39.72	-6.89	158	G	Alcántara	Stone walls close to the river in the village	0	32.7857	39.3571	0.83782	10.2667	23.4	0.441221	1.39405	0.656551	559	559	559	0.99	19.27	23.26	6.68	0.22	64.0667	1.312	1.335	6	165	104	37	6068	329	49	280	98	245	245	90	618	82	5	51	241	40	40	234
9517	no	IP-All-0	42.19	-7.8	450	A	Allariz	Stone walls close to a river in the village	0	11	25	0.44038	8.30769	24.9231	0.33365	0.337035	0.00389134	309.2	412.8	545.2	0.9	21.95	32.28	19.13	0.21	29.4211	ND	ND	5	126	93	38	5079	261	21	240	70	193	193	64	1115	157	23	46	424	101	101	417
9518	no	IP-Alm-0	39.88	-0.36	678	G	Almedíjar	Rocky roadsides along a mixed forest (Pinus and Quercus species)	15.38	78	100.615	0.791383	45.75	57.8333	0.782238	0.640561	0.69923	72.83	99.5	130	0.98	20.38	24.81	7.44	0.24	129.25	0.446	0.404	6	136	91	36	5598	271	25	246	146	210	212	70	505	67	20	31	177	89	105	104
9519	no	IP-Ang-0	41.94	2.64	160	G	Anglés	Almond tree plantation	0	66.4286	70.4286	0.956962	12.9091	28.0909	0.458663	1.96688	1.16065	70.67	107.17	162.5	1	18.36	22.3	6.61	0.22	83.3846	ND	ND	6	146	71	30	5581	270	39	231	195	218	219	77	812	105	42	23	247	173	184	173
9520	no	IP-Ara-4	41.7	-3.68	859	A	Aranda de Duero	Openings within a mixed forest of deciduous and evergreen Quercus species	100	150	200	ND	64.1667	71.5	0.847439	1.01952	1.29888	129.67	195.33	306.17	0.95	18.26	24.01	10.1	0.26	220	0.938	1.002	6	116	104	37	6071	278	-3	281	135	196	196	41	465	53	18	26	140	73	81	119
9521	no	IP-Bar-1	41.43	2.13	429	G	Barcelona	Trackside in a Mediterranean forest of evergreen Quercus species	0	69.5833	96.1429	0.78519	25.9286	39.2857	0.655764	1.18525	1.13012	81.6	140	144.2	1	16.44	21.83	9.5	0.3	137.667	ND	ND	5	157	70	31	5264	276	57	219	168	100	227	94	631	85	29	28	217	127	156	128
9522	no	IP-Bea-0	36.52	-5.27	140	G	Benarrabá	Alluvial plane and grassland	0	31	39.6667	0.768626	10.3571	24.5	0.422908	1.31627	0.608436	559	559	559	0.99	17.52	21.35	6.4	0.21	55.5625	1.023	1.255	5	164	92	40	4712	292	63	229	117	225	228	108	737	124	1	72	352	16	24	333
9523	no	IP-Ben-0	38.37	-2.66	770	A	Benatae	Olive tree plantation	0	62	78.0714	0.837012	19.8667	35.5333	0.564377	1.36644	0.99397	97.83	153.5	326.17	1	19.76	22.95	5.21	0.29	119.75	ND	ND	6	135	121	38	6568	319	4	315	115	224	224	57	468	60	9	38	162	50	50	131
9524	no	IP-Ber-0	42.52	-0.56	1080	G	Bernués	Roadside flanking a Mediterranean forest of evergreeen Quercus species	86.67	150	195.933	ND	45.5385	51.3077	0.8746	1.43125	1.69199	64.17	82.17	106.17	0.99	9.6	15.54	11.79	0.34	191.533	ND	ND	6	83	97	38	5416	222	-29	251	99	153	153	15	843	92	48	15	241	178	178	204
9525	no	IP-Bis-0	42.49	0.54	1450	G	Bisaurri	Sub-alpine grassland	0	64.1429	65.8571	0.974492	47	46.4286	1.01663	0.373357	0.44142	74.6	96	120.4	1	12.7	16.06	6.07	0.3	104.688	ND	ND	5	72	89	36	5531	209	-36	245	88	13	145	4	1037	111	67	15	301	228	241	228
9526	no	IP-Cab-3	41.54	2.39	354	G	Cabrera de Mar	Trackside in a Mediterranean forest of evergreen Quercus species	0	47.0769	49.1538	0.957022	11	26.8	0.412254	1.74559	0.765919	163.17	252.67	350.33	1	17.15	22.67	9.71	0.25	56.9333	ND	ND	6	159	70	32	5230	276	58	218	169	227	228	95	659	94	29	29	228	127	159	139
9527	no	IP-Cad-0	40.37	-5.74	1170	G	Candelario	Stone wall between yards in a village	0	77.5333	66.6	1.17063	29.1818	35.1818	0.829032	1.17322	0.805849	72.2	96	134.8	1	23.11	28.11	8.39	0.28	94.1538	ND	ND	5	90	108	37	6242	264	-25	289	24	174	175	17	704	84	17	37	240	76	81	222
9528	no	IP-Cal-0	40.94	-1.37	1120	A	Calamocha	Mediterranean forest of evergreen Quercus species	35.71	88.0714	126.571	0.628814	49.7692	61	0.816117	0.685266	0.921716	99	160.83	308.33	0.5	18.78	25.67	12.4	0.31	144.25	0.389	0.267	6	101	99	36	6072	242	-26	268	124	35	180	25	449	69	21	37	169	74	120	78
9529	no	IP-Cap-1	36.97	-3.36	1460	A	Capileira	Stone wall and track side nearby abandoned agricultural fields	0	49.2667	52.0667	0.953591	19.0909	30.2727	0.63348	1.13825	0.684756	90	129.83	260.83	1	16.84	24.09	13.27	0.27	147.286	ND	ND	6	98	121	38	6481	287	-30	317	48	186	187	23	738	91	16	44	260	64	70	249
9530	no	IP-Car-1	38.25	-4.32	756	A	Cardeña	Stone wall alongside a Quercus ilex forest	0	65.8462	84.3077	0.788776	26.3846	38.7692	0.687216	1.09803	0.980955	87.4	115.8	189	1	16.13	20.28	7.08	0.28	135.273	ND	ND	5	149	122	36	6947	346	16	330	78	243	243	66	595	86	5	53	220	31	31	208
9531	no	IP-Cdc-3	41.21	-4.54	800	G	Ciruelos de Coca	Sandy open sites and edges of a pine forest	73.33	134.067	176.933	0.795881	60.0909	68.3636	0.877209	0.963486	1.20078	75.6	103.4	168.2	0.98	16.87	26.78	19.84	0.24	164.071	ND	ND	5	122	109	37	6226	289	0	289	83	203	205	45	403	48	13	30	125	59	65	103
9532	no	IP-Cdo-0	42.23	-4.64	820	G	Castrillejos de la Olma	Edges and tracksides flanking agricultural fields	75	136.625	177.25	0.889777	37.5556	56.1111	0.670517	1.55053	1.45244	133.33	263.5	394.67	0.99	9.01	14.93	12.59	0.25	220	0.474	0.544	6	116	112	39	5571	277	-9	286	91	188	189	47	498	58	22	27	160	78	91	126
9533	yes	IP-Cem-0	41.15	-4.32	898	A	Carbonero el Mayor	Openings and rocky sites in a Mediterranean Quercus forest	37.5	85.125	121.25	0.625461	29.3077	52.2308	0.558115	1.28021	1.06346	137.83	243.67	494.5	0.94	24.41	34.11	17.49	0.29	120.438	0.19	0.184	6	118	106	36	6288	283	-4	287	138	200	202	41	431	52	13	31	134	62	69	109
9534	no	IP-Cmo-3	40.05	-4.65	409	G	Cardiel de los Montes	Sandy open sites and edges of an open Quercus ilex forest	0	39	46.5333	0.834424	13.3571	29.5	0.457382	1.2865	0.57553	133.17	280	491.5	0.94	24.14	30.63	11.11	0.24	66.0667	5.001	4.099	6	152	113	36	6625	331	22	309	109	241	241	70	356	42	7	38	117	38	38	98
9535	no	IP-Coc-1	42.31	3.19	245	G	Cabo de Creus	Mediterranean coastal scrubland	86.67	144.8	194.667	0.707071	42.5714	59	0.74281	1.46979	1.5074	60.5	89	125	1	13.7	18.55	9.43	0.28	217.125	ND	ND	6	148	80	34	5231	271	41	230	158	216	216	84	627	92	24	29	211	113	133	140
9536	no	IP-Cor-0	40.83	-2	1080	G	Corduente	Rocky slopes and roadsides in the surroundings of a pine forest	73.33	135.933	181.267	0.744738	32.6154	49.8462	0.650633	1.71377	1.63023	192.5	331.83	550.67	0.15	16.21	26.11	19.19	0.3	142.75	1.443	2.648	6	99	111	38	6310	264	-28	292	120	182	183	23	511	70	27	27	172	101	113	110
9537	no	IP-Cum-1	38.07	-6.66	640	G	Cumbres Mayores	Stone wall alongside grasslands	0	36.4	39.3333	0.924809	11.2143	26.0714	0.441415	1.41361	0.51928	559	559	559	0.99	16.4	22.16	10.37	0.24	64.8182	0.466	0.509	6	151	112	38	6036	320	31	289	86	229	231	77	643	88	4	56	256	32	36	245
9538	no	IP-Cur4	43.1242	-8.09141	535	G	Curtis	Railway verges	0	42.1667	45.3333	0.93175	20.75	33.25	0.621816	0.851353	0.391434	63.83	96.17	129	0.99	18.51	23.88	9.5	0.31	76.2727	ND	ND	6	124	79	40	3842	233	39	194	83	173	176	79	1258	174	37	40	471	141	159	445
9539	no	IP-Deh-1	40.29	-6.67	860	G	Dehesa de Perosín	Road sides along a mixed forest of oaks and pines	0	42.7857	56.8571	0.763969	14.1667	30.9167	0.457695	1.32708	0.76932	70	95	141.8	1	21.23	25.08	6.34	0.31	86.1765	ND	ND	5	122	95	35	6102	281	13	268	57	203	204	49	836	114	10	50	324	60	63	316
9540	no	IP-Elb-0	41.81	2.34	1014	G	El Brull	Roadside in a Mediterranean forest of evergreen Quercus species	57.14	120.357	169.714	0.62546	16	34.9231	0.455015	2.42274	1.99635	85.17	131	294.83	0.99	15.1	19.26	7.18	0.28	178.333	ND	ND	6	98	72	32	5416	226	3	223	109	41	172	37	935	106	55	19	274	195	221	196
9541	no	IP-Fue-2	38.26	-5.42	600	G	Fuente Obejuna	Trackway nearby a village	0	48.5333	55.4	0.8785	19.9	37.4	0.535585	1.07041	0.496142	145	305	363.67	1	18.65	23.96	9.23	0.25	68.2667	ND	ND	6	154	125	38	6758	349	22	327	82	245	245	73	631	86	4	55	238	30	30	231
9542	yes	IP-Fun-0	40.79	-4.05	1804	G	Fuenfría	Track side along a pine forest	100	150	200	ND	45.8571	66.5714	0.665667	1.42288	1.38907	76.5	98	129	0.87	15.29	24.38	17.66	0.38	220	0.224	0.179	6	81	106	37	6070	251	-31	282	94	165	165	13	598	74	23	28	187	92	92	149
9543	yes	IP-Gra-0	36.77	-5.39	1284	A	Grazalema	Mediterranean scrubland	0	51.7143	90.5455	0.633557	25.5385	44.9231	0.568231	0.847108	0.885055	100	143.4	313.8	0.12	ND	ND	ND	0.3	128.278	1.136	1.282	5	131	109	39	5686	290	15	275	73	206	208	63	877	127	4	65	376	29	37	370
9544	no	IP-Gua-1	39.4	-5.33	601	G	Guadalupe	Edges of a Mediterranean forest of evergreen Quercus species	0	45.2857	46.9286	0.964622	10.1	26	0.392156	1.8015	0.745686	559	559	559	0.98	22.01	28.26	10.8	0.24	68.7778	0.463	0.373	4	146	118	36	6736	335	16	319	73	237	237	65	481	59	5	45	164	37	37	153
9545	yes	IP-Her-12	39.4	-5.78	584	A	Herguijuela	Stone wall between yards in a village	0	46.8333	91.8462	0.554138	19.0909	39	0.479944	1.07743	1.0816	186.5	341	479.17	0.65	22.12	32.79	20.2	0.31	126.143	ND	ND	6	149	115	37	6596	333	23	310	77	237	237	69	508	64	5	47	181	37	37	169
9546	no	IP-Hom-4	40.82	-1.68	1262	A	Hombrados	Openings in a Mediterranean forest of Quercus coccifera	100	150	200	ND	81.5	90.25	0.5456	0.732428	1.0048	95.33	126.5	196.33	0.88	14.79	23.41	16.56	0.28	220	1.089	1.023	6	92	107	37	6229	250	-34	284	112	16	175	16	524	74	30	29	183	105	126	105
9547	no	IP-Hor-0	41.67	2.62	431	G	Hortsavinyá	Trackside in a Mediterranean forest of evergreen Quercus species	0	57.2667	74.7333	0.775239	13	31.4545	0.413581	1.78027	1.09275	124.2	210.4	394	1	23.48	26.83	5.41	0.3	89.6	2.876	2.417	5	146	69	30	5397	266	43	223	156	216	217	80	791	104	38	24	250	161	183	171
9548	no	IP-Hoy-0	40.4	-5	1390	G	Hoyocasero	Trackway nearby a pine forest	100	150	200	ND	82.1111	84.8889	0.87408	0.723459	1.08214	66	91.83	161.17	0.99	15.24	22.7	14	0.31	220	0.178	0.149	6	95	112	37	6249	272	-25	297	77	179	181	23	525	67	17	33	167	73	76	135
9549	yes	IP-Hum-2	42.23	-3.69	924	A	Humienta	Openings and edges of a mixed forest of deciduous and evergreen Quercus species	15.38	66.6923	131.615	0.438464	25.9167	50.9167	0.510695	1.13485	1.19922	89.2	114.2	166.4	0.87	16.44	24.47	15.08	0.31	122.5	ND	ND	5	104	100	37	5749	261	-7	268	71	180	180	33	552	60	27	22	163	97	97	143
9550	yes	IP-Iso-4	43.05	-5.37	1675	G	Isoba	Rocky site in a sub-alpine meadow	100	150	200	ND	91.5714	90	0.873862	0.592534	1.00831	52	64	76	1	21.02	23.21	3.48	0.36	220	ND	ND	1	68	101	40	5156	215	-37	252	41	136	137	6	979	119	50	24	325	177	178	275
9551	no	IP-Jim-1	42.28	-5.92	804	G	Jiménez de Jamuz	Road side in the edge of a small forest of Quercus coccifera	100	150	200	ND	79	82.3333	0.906921	0.769834	1.12073	101.67	124	156.33	0.98	16.78	26.93	19.79	0.3	220	ND	ND	3	114	114	39	5905	282	-5	287	77	192	192	40	527	68	19	34	192	78	78	159
9552	no	IP-Lab-7	40.87	-4.5	1001	G	Labajos	Openings in a Mediterranean forest of Quercus coccifera	100	150	200	ND	125	112	ND	ND	ND	171.33	298.5	393.83	0.85	14.37	23.06	17	0.24	220	0.645	0.596	6	111	106	36	6239	278	-11	289	130	193	195	35	412	56	15	33	136	65	70	93
9553	no	IP-Ldd-0	41.58	-4.71	712	A	Laguna de Duero	Pinus pinea forest	61.54	120.231	167.308	0.636094	26.7143	44.8571	0.585645	1.80602	1.66221	54.5	75.67	104	1	13.89	20.99	13.38	0.28	217.6	2.139	2.275	6	125	115	39	6099	295	2	293	58	203	205	48	411	48	13	30	130	58	63	115
9554	yes	IP-Lso-0	38.86	-3.16	769	A	La Solana	Mediterranean scrubland of evergreen Quercus coccifera	0	75.6	103	0.748929	24.2857	45.5714	0.535529	1.36341	1.0297	118	160.6	263	0.03	ND	ND	ND	0.29	183	0.404	0.459	5	140	124	38	6769	330	6	324	122	231	231	59	453	55	7	40	157	45	45	130
9555	yes	IP-Mar-1	39.58	-3.93	1030	A	Marjaliza	Mediterranean forest of evergreen Quercus species	44.44	106.944	151.759	0.69173	22	49.1111	0.467244	1.89853	1.42464	111.5	200.67	366.33	0.05	ND	ND	ND	0.27	191.25	0.838	0.659	6	130	120	37	6842	321	-2	323	113	223	223	48	463	54	9	37	155	50	50	131
9556	no	IP-Men-2	39.66	-4.34	749	G	Menasalbas	Mediterranean xeric grassland and scrubland	0	56.9167	57.0833	1.01303	23.6154	35.3846	0.670656	1.05619	0.603887	148.25	330.75	514.75	0.4	36.03	44.12	13.59	0.27	77.4444	3	3.354	4	138	118	36	6841	328	5	323	122	231	231	56	429	50	8	38	143	45	45	121
9557	no	IP-Moa-0	42.46	0.7	1180	G	Montanuy	Edge of agricultural fields	0	82.25	104.462	0.810816	35.5455	46.0909	0.766414	1.00728	1.03318	58	72.33	78.83	1	9.62	14.26	10.3	0.33	171.308	0.489	0.599	6	75	89	36	5581	212	-32	244	92	7	148	7	1047	112	69	15	306	226	268	226
9558	no	IP-Moc-11	41.57	-5.64	665	G	Molacillos	Edges of agricultural fields and flanking roadsides	15.38	88.0769	101.769	0.914864	80.5	87.3333	1.13136	0.108001	0.193168	62	89.67	181.17	0.99	15.97	23.92	15.18	0.25	126	ND	ND	6	123	116	39	6132	295	1	294	84	202	204	47	364	43	11	33	124	52	53	99
9559	no	IP-Mon-5	38.06	-4.38	316	G	Montoro	Olive tree plantation	0	34.2	43.2667	0.78553	10.5556	26.3333	0.40351	1.41144	0.62701	113	303.5	523.5	0.99	24.9	32.76	12.84	0.27	62.3529	ND	ND	6	174	117	36	6735	359	42	317	104	264	264	92	547	81	3	58	210	20	20	202
9560	no	IP-Mot-0	38.19	-6.24	535	G	Montemolín	Roadside across lowland mesic grasslands	0	23.2857	34.5714	0.668928	10.4167	24.75	0.421534	0.965833	0.42201	65.75	107	393.25	0.97	22.5	28.68	10.65	0.25	42.4	ND	ND	4	155	118	38	6364	336	29	307	86	239	240	78	625	84	4	55	245	31	35	233
9561	no	IP-Mun-0	40.71	-5.04	1142	G	Muñico	Mesic grass land and scrubland	25	127.5	154.417	0.943461	50.1667	54.5	0.913705	1.11991	1.31509	68.5	96	150.25	1	13.44	18.36	9.34	0.3	220	ND	ND	4	106	112	38	6147	279	-15	294	125	187	189	33	436	57	15	32	137	65	68	108
9562	no	IP-Mur-0	41.67	2	836	G	Mura	Mediterranean mixed forest (Pinus and Quercus species)	30.77	98.6923	137.154	0.705666	32.5833	45.1667	0.712699	1.33055	1.40258	57.75	70.75	97.67	0.98	15.59	21.97	11.68	0.28	184.611	0.266	0.21	4	129	74	32	5496	255	27	228	178	64	202	64	722	82	38	23	223	131	191	131
9563	no	IP-Nav0	40.4189	-4.64541	735	A	Navaluenga	Mediterranean scrubland of evergreen Quercus coccifera	0	44	71.6429	0.622441	21.5385	41.3333	0.509315	0.857675	0.694538	99.83	150.67	397.67	0.48	20.01	28.52	15.81	0.27	84.2857	3.152	2.835	6	123	110	36	6377	297	-2	299	109	207	209	46	389	52	12	34	125	56	57	93
9564	no	IP-Nog-17	40.45	-1.6	1445	G	Noguera	Roadside and surroundings of a meadow	18.18	109.091	137	0.89404	52.7	60.7	0.873472	0.873544	1.02792	155	333.4	441.4	0.93	13.71	17.55	6.68	0.27	215.333	0.987	1.058	5	85	108	37	6310	248	-39	287	103	10	170	10	588	79	33	26	199	119	136	119
9565	no	IP-Orb-10	42.97	-1.23	735	G	Orbaitzeta	Roadside and surroundings of a meadow	0	66.2143	70.9286	0.943003	22.9333	38.3333	0.599477	1.27304	0.777032	100.75	201.75	346.75	0.98	18.27	21.42	5.18	0.31	96.7059	ND	ND	4	92	97	39	5276	229	-16	245	35	161	161	26	1118	128	60	18	343	216	216	323
9566	no	IP-Oso-0	42.4443	-4.35923	820	G	Osorno	Edges of agricultural fields and flanking roadsides	100	150	200	ND	68.7778	68.4444	0.971102	0.936203	1.35403	118	186.17	350.5	1	9.77	14.54	10.12	0.28	220	ND	ND	6	111	104	38	5390	263	-5	268	87	182	182	45	577	67	27	24	184	96	106	148
9567	no	IP-Pal-0	42.34	1.3	1583	G	Pallerols del Cantó	Openings of Pinus sylvestris forests and mesic scrublands	0	94.8571	137.182	0.837659	48.1	64.1	0.766202	0.815341	0.960772	57.67	67.33	77.33	0.99	11.08	17.76	14.02	0.31	206.294	ND	ND	3	80	83	34	5611	215	-25	240	94	20	154	12	999	111	61	18	299	202	250	202
9568	no	IP-Pan-0	42.76	-0.23	1668	G	Baños de Panticosa	Rocky site flanking a mixed forest (pine and birch)	16.67	96.875	173.917	0.686766	32.8889	50	0.649337	1.29703	1.57407	75.83	105	141	0.99	13.45	17.88	7.91	0.35	213.889	ND	ND	6	21	78	34	5208	148	-79	227	31	92	92	-40	1340	139	87	12	376	289	289	333
9569	no	IP-Pds-1	42.87	-6.45	862	G	Palacios del Sil	Mesic grassland and falnking road sides	0	62.5385	69.3077	0.906015	35.7143	50.1429	0.715073	0.672635	0.408724	72.5	98.83	191.67	0.98	15.85	25.57	19.5	0.27	118.3	ND	ND	6	95	102	40	5249	242	-12	254	63	165	165	32	872	113	33	32	308	126	126	277
9570	no	IP-Pob-0	41.3547	1.02662	677	G	Poblet	Mediterranean mixed forest (Pinus and Quercus species)	8.33	88.0333	121.75	0.753302	43.5833	54.3333	0.785314	0.844097	1.01882	104.2	145.8	214	0.97	20.13	25.33	8.97	0.28	203	ND	ND	5	121	88	35	5776	259	9	250	129	52	198	52	676	76	30	24	204	136	153	136
9571	no	IP-Pro-0	43.28	-6.01	525	A	Proaza	Roadside nearby a deciduous mixed forest	0	10.8667	25.8	0.423285	9.71429	24.8571	0.390952	0.134594	0.047011	79	297	413.75	0.97	16.66	22.47	10.3	0.24	31.8824	ND	ND	4	116	97	43	4354	242	19	223	94	172	174	64	859	116	41	28	292	147	155	229
9572	no	IP-Pue-0	42.7514	-3.0501	501	G	Puentelarrá	Edge of agricultural fields	14.29	88.7857	121.357	0.745	54.1818	77.4545	0.677609	0.592972	0.567029	99.33	282.67	519.17	0.95	22.21	25.9	6.03	0.26	181.5	2.519	2.54	6	120	85	38	4966	246	23	223	92	183	185	58	792	90	37	21	247	142	150	231
9573	no	IP-Rds-0	41.86	2.99	317	G	Romanya de la Selva	Public park in a village	0	42.5	47.7143	0.892764	14.7333	31.2667	0.471823	1.27195	0.533733	63.67	87.33	131.83	1	12.79	18.1	9.91	0.24	67.4545	ND	ND	6	148	71	31	5276	267	45	222	159	217	218	84	721	105	30	29	238	135	159	158
9574	yes	IP-Rel-0	38.6	-2.7	1040	A	Relumbrar	Mediterranean scrubland of evergreen Quercus species	0	64	94.4286	0.737055	30.1111	54.5556	0.556935	0.905268	0.69277	110.33	311	516.33	0.91	20.04	30.87	20.7	0.29	106.444	ND	ND	3	136	122	38	6607	321	4	317	117	225	225	57	458	58	9	37	159	51	51	125
9575	no	IP-Ren-6	42.7713	-4.21237	912	G	Renedo de Inera	Tracksides along agricultural fields and oak forest	100	150	200	ND	75.5357	93	0.822775	0.823673	0.966903	108.5	243.17	393.5	0.98	20.9	26.82	10.22	0.27	220	1.016	1.283	6	102	95	38	5059	241	-3	244	78	169	169	40	732	86	36	23	237	132	132	194
9576	no	IP-Rev-0	40.86	-4.11	1173	G	Revenga	Rocky tracksides near by a mixed forest (Pinus and Quercus species)	83.33	144.417	190.5	0.820797	118.167	109	0.893617	0.240856	0.704993	82.33	126.5	142.83	0.99	18.29	22.43	7.02	0.29	220	ND	ND	6	100	103	36	6278	266	-18	284	117	184	185	26	511	63	18	30	161	77	85	126
9577	no	IP-Ria-0	42.34	2.17	1034	G	Rialb	Railway verges	78.57	144.643	195.714	0.833333	100.333	103.333	0.946301	0.439157	0.806507	36.67	60.17	96.83	0.99	11.23	17.09	11.9	0.32	216.5	ND	ND	6	72	75	33	5422	203	-23	226	83	14	146	10	1062	114	68	15	297	228	250	232
9578	no	IP-Sac-0	42.13	-6.7	1006	G	San Martín de Castañeda	Road side and picnic area in an oak forest	0	35.5333	44.4	0.805473	17.2222	31.4444	0.550003	0.869587	0.435667	95.6	136.6	286.8	1	17.28	23.15	10.98	0.21	57.4444	ND	ND	5	85	102	38	5620	242	-24	266	23	160	160	17	948	123	28	39	353	111	111	341
9579	no	IP-San-10	38.33	-3.51	700	A	Santa Elena	Roadside and rocky slopes along a Mediterranean forest of evergreen Quercus species	0	66.0714	90.1429	0.741134	20.9091	41.3636	0.504321	1.3814	0.983666	104.33	221	475.83	0.81	15.98	23.11	13.51	0.28	118.733	ND	ND	6	155	119	37	6833	344	23	321	107	247	247	73	483	67	5	48	178	31	31	158
9580	no	IP-Scm-0	38.6815	-3.57315	730	G	Santa Cruz de Mudela	Mediterranean scrubland of evergreen Quercus coccifera	0	45.0714	59.6429	0.759922	14.25	31.3333	0.456059	1.38252	0.812816	128	431	559	0.91	23.99	29.14	8.64	0.27	74.1765	ND	ND	6	147	124	37	6845	341	13	328	129	240	240	65	459	57	5	44	163	35	35	142
9581	no	IP-Sdv-3	42.84	-5.12	969	A	Santa Olaja de Varga	Rocky slopes alongside a road near a village	100	150	200	ND	32.2222	50.2222	0.622638	1.84656	1.74493	103	144.17	236.33	0.88	19.78	23.6	6.39	0.31	220	ND	ND	6	88	105	40	5276	239	-22	261	60	158	158	23	782	96	40	25	262	145	145	210
9582	no	IP-Ses-0	41.48	-1.63	772	G	Sestrica	Trackside in a Mediterranean forest of evergreen Quercus species	0	72.9	93.4615	0.879332	44.6154	50.0769	0.870445	0.589525	0.787937	47.17	68.83	92.5	1	17.66	22.18	7.82	0.31	175.8	ND	ND	6	102	107	37	6130	259	-23	282	123	36	182	26	505	70	29	27	172	104	119	110
9583	yes	IP-Sne-0	37.09	-3.38	2662	G	Sierra Nevada	Rocky slopes	13.33	72.5333	101.133	0.722299	29.6429	44.5714	0.655572	1.07436	1.03462	54.2	72.8	92.8	0.97	21.81	30.59	15.89	0.32	220	ND	ND	5	79	123	37	6612	274	-50	324	28	170	170	3	860	105	22	41	301	86	90	281
9584	no	IP-Stp-0	41.19	-3.58	1144	G	Santo Tomé del Puerto	Roadside nearby a village	46.67	118	153.467	0.821998	54.3333	55.1667	0.967201	0.931151	1.29194	85.83	139.5	221	0.96	17.96	22.19	7.15	0.31	192	3.702	3.81	6	96	105	36	6236	263	-21	284	113	180	180	22	549	64	21	26	167	86	95	141
9585	no	IP-Svi-0	43.4	-7.39	405	A	San Vicente	Roadside and nearby agricultural fields	0	7.46667	23.2	0.323111	8.53846	22.3846	0.381991	-0.161044	0.0451788	151	485.83	559	0.35	28.09	38.88	19.85	0.24	24.9565	ND	ND	6	120	84	41	4076	233	31	202	76	173	175	71	1046	133	36	35	378	135	151	345
9586	no	IP-Tam-0	41.03	-3.27	1025	G	Tamajón	Pine forest	83.33	150	199.833	ND	47.5	60	0.77042	1.38062	1.51925	70.4	109.8	129.8	1	12.76	18.83	11.47	0.24	208.643	ND	ND	5	109	106	36	6388	277	-11	288	68	194	194	32	495	57	18	27	151	76	81	128
9587	no	IP-Tdc-0	41.5	-1.88	830	G	Torrijo de la Cañada	Riverside and disturbed surroundings	75	141	188.75	0.791667	73.4167	67.0833	1.10259	0.783547	1.30629	54.67	82.17	112.5	0.99	16.96	22.94	10.8	0.25	217.706	ND	ND	6	105	110	38	6168	267	-22	289	126	185	186	29	510	68	28	25	168	102	115	117
9588	no	IP-Tol-7	42.11	0.6	832	G	Tolva	Deciduous forests of Quercus species	7.14	84.9286	116.643	0.751281	28.4444	46.4444	0.599728	1.31333	1.16281	83.6	103.2	127	0.87	16.44	21.07	8.19	0.31	175.667	ND	ND	5	101	97	36	5867	247	-16	263	121	28	177	28	798	90	48	19	243	158	203	158
9589	no	IP-Tor-1	41.6	-2.83	1000	G	Torreandaluz	Roadside nearby agricultural fields	42.86	122.214	161.857	0.782432	49.375	56.5	0.878364	1.08818	1.329	71	92.17	119.17	1	20.19	26.29	10.72	0.28	195.133	ND	ND	6	108	112	38	6162	278	-14	292	127	189	190	33	515	61	25	22	156	94	100	131
9590	no	IP-Trs-0	43.37	-5.49	240	A	Tresali	Roadside between a grassland and a village	0	12.5333	26.4	0.474531	10.75	25.3333	0.426753	0.184281	0.0520791	78	120.5	296	0.99	17.13	20.51	5.65	0.24	28.9444	ND	ND	6	129	84	42	4032	237	38	199	110	180	183	80	822	111	41	28	278	147	158	207
9591	no	IP-Vad-0	42.86	-3.59	600	G	Valdenoceda	Roadside alongside a river	0	24.1333	38.2	0.633776	19.1538	37.5385	0.511235	0.277456	0.0220594	99.8	251	444.4	0.99	18.98	22.45	5.73	0.3	45.8	ND	ND	5	106	85	38	4906	233	10	223	81	170	172	46	820	93	39	22	261	146	153	231
9592	no	IP-Vae-2	42.1	-5.44	750	G	Valderas	Vineyard edges	92.86	145	192.214	0.879121	83.6	83.4	0.863419	0.66118	1.05434	129.5	258	390.5	0.82	21.24	25.55	7.14	0.31	208.118	ND	ND	2	119	116	39	5925	288	-3	291	84	195	197	44	445	55	18	30	156	73	74	121
9593	no	IP-Vaz-0	42.26	-2.99	1670	G	Valdezcaray	Track side flanking a mixed forest of Fagus sylvatica and Sorbus sp	50	114.5	184.857	0.575905	58.8182	66.3636	0.889133	0.799774	1.29359	72.4	94.2	119.8	0.99	19.18	25.96	12.21	0.33	211.733	ND	ND	5	74	103	38	5645	232	-35	267	88	150	150	7	800	86	44	18	230	150	150	214
9594	no	IP-Vdm-0	42.04	1.01	1077	G	Vilanova de Meiá	Mediterranean scrubland	70	135.15	184	0.759203	73.987	85.8182	0.893368	0.723379	0.963098	63.8	80.4	100.2	1	15.5	20.8	9.43	0.25	217.353	ND	ND	5	98	90	35	5800	239	-13	252	116	27	174	27	845	96	49	20	259	163	223	163
9595	no	IP-Vdt-0	40.89	-5.5	812	G	Villagonzalo de Tormes	Roadside nearby agricultural fields	0	63.9333	71.8	0.894256	22.2143	38.8571	0.571714	1.2692	0.775313	79.83	109	187	1	22.17	26.89	7.99	0.26	88.8235	ND	ND	6	121	118	40	6023	292	0	292	80	198	202	48	395	47	11	32	126	55	56	109
9596	no	IP-Ver-5	41.95	-7.45	510	A	Verín	Stone walls around an abandoned farm	0	36.6667	38.8	0.946521	17.0769	30.6154	0.562247	0.917456	0.299165	81.17	114.33	297	1	20.3	26.31	10.4	0.24	50.4375	ND	ND	6	134	102	39	5476	281	22	259	72	206	206	66	906	118	16	47	348	75	75	346
9597	no	IP-Vig-1	42.31	-2.53	650	G	Viguera	Abandoned fruit tree plantation	0	27.3846	38.3846	0.704411	14.8333	30.3333	0.490731	0.736117	0.297261	55	78.5	104.17	0.98	17.72	26.03	15.49	0.26	48.5556	ND	ND	6	112	105	38	5798	268	-4	272	131	188	188	40	588	67	32	19	174	116	116	150
9598	yes	IP-Vim-0	41.88	-6.51	652	G	Villarino de Manzanas	Rocky site flankinga a Mediterranean scrub land	0	56.8	82.1333	0.698833	26.1538	45.6923	0.578471	0.931143	0.740488	81.33	108	163.33	0.76	23.31	32.15	15.93	0.35	136.5	ND	ND	6	115	110	39	5854	278	-2	280	49	192	192	42	655	87	15	42	248	68	68	242
9599	no	IP-Vin-0	42.8	-5.77	1035	A	Viñayo	Roadside nearby a Mediterranean scrubland	0	69.7273	79.7273	0.879548	27.8889	40.2222	0.69081	1.10022	0.863957	78	102.5	291.25	0.82	16.95	21.6	8.36	0.33	171.562	ND	ND	4	88	109	40	5474	245	-24	269	56	161	161	21	782	100	37	29	274	134	134	223
9600	yes	IP-Vis-0	39.85	-6.04	244	A	Villareal de San Carlos	Trackway alongside a creek and surroundings	0	42	57.6154	0.733234	19.3636	37.5455	0.517617	0.929621	0.540752	89.2	145	320.4	0.98	19.17	22.9	6.21	0.3	98	ND	ND	5	159	111	37	6415	334	36	298	88	244	244	80	454	56	5	46	164	35	35	151
9601	no	IP-Voz-0	41.85	-1.88	940	G	Vozmediano	Meadow and surroundings nearby a creek	100	150	200	ND	ND	ND	ND	ND	ND	97.67	158.33	328	0.99	17.87	23.25	9.35	0.26	168.364	ND	ND	6	104	110	38	6079	267	-19	286	125	184	184	29	562	70	31	22	177	110	123	137
9602	no	IP-Vpa-1	40.5	-3.96	660	G	Villanueva del Pardillo	Public garden in a village	0	60	70.5714	0.858647	21	37.5	0.560113	1.26046	0.798411	139.6	337	481.6	0.83	24.93	28.85	6.39	0.27	98.6875	ND	ND	5	133	103	35	6565	302	9	293	91	218	221	52	429	51	12	34	143	54	55	121
9817	no	IP-Ace-0	39.84	-6.6	330	G	Acehuche		NA	NA	NA							559	559	559	0.14	ND	ND	ND	0.23	ND	5.828	6.08	6	161	106	37	6210	329	43	286	93	243	243	85	565	73	5	49	216	39	39	206
9819	no	IP-Amu-0	42.35	-3.03	960	G	Amunartia	Roadside nearby an abandoned village	80	125	180	0.694444	46.43	54.18	ND	1.18907	1.5161	62.5	96.67	229.67	1	17.63	22.88	9.1	0.27	220	ND	ND	6	101	101	38	5637	253	-8	261	68	176	176	33	652	70	34	19	187	123	123	174
9820	no	IP-Are-0	41	-4.71	838	G	Arevalo		NA	NA	NA							109.83	300	369.33	1	20.96	29.45	15.32	0.29	64.8	ND	ND	6	119	111	38	6207	289	-2	291	141	200	203	43	384	49	13	31	122	58	62	94
9821	no	IP-Aru-0	41.81	2.49	440	G	Arbúcies		NA	NA	NA							57	93.83	130.33	0.99	15.03	19.8	8.39	0.22	87	ND	ND	6	128	71	31	5439	252	27	225	176	63	201	63	863	98	47	20	257	174	210	174
9822	no	IP-Aul-0	40.52	-4.02	793	A	Aulencia		NA	NA	NA							290.6	328.8	460.4	1	16.03	19.7	6.54	0.24	67.4286	2.531	2.639	5	128	104	35	6533	297	4	293	86	213	216	48	439	51	13	33	144	58	59	120
9823	no	IP-Bae-0	43.34	-5.84	310	A	Los Barreros		NA	NA	NA							65	109.33	433.8	0.82	18.81	27.05	15.53	0.26	41.3529	ND	ND	6	129	90	44	3898	242	38	204	111	178	181	82	854	117	43	28	284	151	160	213
9824	no	IP-Bes-5	42.91	-4.91	1430	A	Besande		NA	NA	NA							101	125.2	176.2	0.6	20.6	25.16	7.68	0.32	220	0.338	0.49	5	76	102	39	5214	225	-31	256	50	146	146	13	864	103	45	23	282	158	158	235
9825	no	IP-Boa-0	40.4	-3.88	670	G	Boadilla del Monte	Abandoned private sandy gardens	0	45.6	50	0.918104	22.7333	36.4	0.624363	0.835735	0.400862	125.17	306.83	382.67	0.94	23.93	28.64	7.86	0.26	78.8	ND	ND	6	137	104	35	6594	308	13	295	95	225	225	56	435	53	11	35	149	52	52	129
9826	no	IP-Bor-0	42.49	-6.71	615	G	Borrenes		NA	NA	NA							74.5	111.5	183	0.97	21.68	25.16	5.68	0.25	76.5455	2.849	3.205	4	118	104	39	5561	268	4	264	54	191	191	49	733	97	20	39	276	85	85	259
9827	no	IP-Bos-0	42.78	0.69	719	G	Bossost		NA	NA	NA							57.17	87.83	109.33	1	20.25	24	6.21	0.25	84.2941	ND	ND	6	85	92	37	5571	221	-26	247	102	25	157	15	1038	108	69	14	299	228	265	231
9828	no	IP-Bra-0	42.5	-6.15	988	G	Brazuelo	Roadside nearby an abandoned village	0	69.1429	80.6429	0.883026	26.0667	35.9333	0.727711	1.17124	1.02075	66	90.4	147.8	1	14.18	20.03	10.63	0.27	128.412	2.106	1.919	5	100	111	40	5704	261	-15	276	64	176	176	30	695	90	27	33	250	103	103	217
9830	no	IP-Bus-0	36.97	-3.28	1438	A	Busquístar	Roadside nearby a private yard	0	30.0667	41.4667	0.732772	11.7857	25.2143	0.471541	1.12443	0.628187	72.67	102	149.83	0.99	17.33	25.46	15.04	0.28	68.1765	ND	ND	6	107	120	38	6408	293	-20	313	58	194	195	33	674	83	14	45	238	56	63	229
9831	no	IP-Cas-0	38.54	-3.39	811	G	Castellar de Santiago		NA	NA	NA							260.6	369.6	522.5	1	20.65	29.48	16.19	0.24	167.4	ND	ND	5	144	123	37	6817	336	11	325	125	236	236	63	484	62	6	44	172	39	39	149
9832	yes	IP-Cat-0	40.54	-3.69	733	A	Cantoblanco		NA	NA	NA							68.5	98	182.5	0.74	15.52	25.85	20.95	0.26	120.529	ND	ND	4	134	103	35	6591	304	11	293	91	222	222	53	453	58	11	37	158	53	53	135
9833	no	IP-Cha-0	40.38	-4.21	665	G	Chapinería	Roadside nearby a village	0	47.1333	50.2667	0.937244	17.2	30.4667	0.563006	1.21033	0.632265	354	532	559	0.98	19.85	23.17	5.47	0.28	77.0833	3.687	4.027	5	133	106	35	6537	305	7	298	91	221	221	53	401	47	11	34	130	53	53	106
9834	no	IP-Cho-0	40.51	-3.9	725	G	La Chopera de las Rozas	Mediterranean xeric grassland and scrubland near a highway	0	51.1429	58.1429	0.883617	23.5333	35.3333	0.667326	0.931941	0.628941	412.2	559	559	0.42	22.13	30.96	16.12	0.26	98.2143	ND	ND	5	133	103	35	6607	303	10	293	91	219	222	52	441	54	12	35	150	54	55	128
9835	no	IP-Cir-0	40.61	-6.57	611	G	Ciudad Rodrigo		NA	NA	NA							148.67	309.67	420	1	20.23	25.31	8.73	0.25	82.2143	ND	ND	6	132	102	36	6106	295	18	277	65	214	214	58	674	88	9	47	258	54	54	249
9836	no	IP-Cod-0	41.25	-1.32	902	G	Codos		NA	NA	NA							108.5	174	500.25	0.85	14	20.14	12.61	0.28	201.462	ND	ND	4	103	101	36	6072	251	-22	273	125	37	182	27	466	69	25	33	167	86	118	89
9837	yes	IP-Con-0	37.94	-5.6	756	A	Constantina		NA	NA	NA							67.83	95.33	140.83	0.61	22.65	32.1	17.25	0.32	90.5	ND	ND	6	147	123	38	6614	337	17	320	77	236	236	68	707	96	4	58	277	31	31	269
9838	no	IP-Cot-0	41.83	-5.38	745	G	Cotanes del Monte	Picnic area nearby a highway	0	40.6	44.5333	0.913367	18.4545	35.0909	0.517596	0.946652	0.300906	58.67	89	140.17	1	14.59	19.95	10.26	0.27	65.0588	ND	ND	6	119	117	39	6043	291	-3	294	82	197	199	44	402	48	15	31	136	62	64	109
9839	no	IP-Coy-0	40.44	-4.27	906	G	Colmenar del Arroyo		NA	NA	NA							93.75	126.25	190.75	0.99	19.39	27.72	15.38	0.27	195.545	ND	ND	4	121	106	35	6460	293	-3	296	106	206	208	43	422	53	13	33	133	60	61	104
9840	no	IP-Dar-0	41.13	-1.43	890	A	Daroca		NA	NA	NA							76.2	104.4	158.4	0.75	19.79	29.91	19.99	0.28	208.294	ND	ND	5	110	102	37	6144	256	-18	274	132	43	189	33	428	65	22	35	157	76	109	80
9841	no	IP-Ees-0	40.59	-4.15	1050	G	San Lorenzo del Escorial	Private garden of an old monastery	0	51.6429	60.8571	0.852455	21.0667	34.8	0.598902	1.07656	0.70576	168.5	395	559	1	16.05	20.98	8.62	0.29	157.375	1.126	1.261	6	102	105	36	6282	271	-17	288	84	186	187	28	503	63	18	31	157	74	79	125
9843	no	IP-Elp-0	40.53	-3.92	656	G	El Pinar de las Rozas		NA	NA	NA							71.33	94	121.67	0.99	21.14	27.74	11.56	0.3	69.0909	ND	ND	6	137	103	35	6594	306	13	293	94	225	225	55	424	52	11	35	144	52	52	122
9844	no	IP-Esn-2	42.27	0.19	533	G	Escanilla		NA	NA	NA							92.25	156	329.5	0.9	12.55	18.6	11.38	0.32	155.571	ND	ND	4	115	103	38	5788	262	-6	268	136	41	189	41	631	73	36	19	191	127	150	127
9845	no	IP-Evs-0	40.48	-3.96	613	G	Ermita Virgen del Soto		NA	NA	NA							98.83	142	348	0.96	21.46	26.96	9.42	0.3	74.7333	ND	ND	6	138	103	34	6591	308	13	295	96	226	226	56	419	51	11	36	142	51	51	120
9846	no	IP-Ezc-2	42.31	-3.02	850	G	Ezcaray	Trackway sides nearby a river	85.71	146.5	193.214	0.829736	34.5	44.1667	0.759027	1.7362	1.86359	114.33	161.83	303.5	1	17.19	21.98	8.33	0.25	220	ND	ND	6	102	101	38	5679	255	-8	263	118	177	177	33	639	69	33	19	183	120	120	170
9847	no	IP-Fel-2	43.31	-5.7	210	G	La Felguera	Private grass garden in a village	0	16.1333	27.2667	0.594579	13.4545	26.0909	0.5205	0.218	0.0556591	119.33	421.5	559	0.13	ND	ND	ND	0.26	40.3333	1.821	1.816	6	128	89	43	4021	241	36	205	109	179	182	80	827	113	42	28	278	147	156	207
9848	no	IP-Glo-1	40.11	-5.77	634	G	Garganta de la Olla	Trackway nearby a grassland and surroundings	0	50.6	67.2	0.757306	25.4	38.8	0.63249	0.827483	0.693564	114.83	192.33	313	0.98	15.59	21.9	11.45	0.27	113.833	4.743	5.034	6	135	112	37	6417	313	13	300	65	222	222	58	488	59	8	41	169	46	46	154
9849	no	IP-Gud-3	40.65	-4.11	1044	G	Guadarrama	Rocky slopes and roadsides surrounding a pine forest	57.14	134.679	176.929	0.929289	32.4444	45.8889	0.669186	1.70894	1.7041	62	79.33	99.17	0.99	12.1	22.74	23.13	0.26	187	0.561	0.681	6	115	103	35	6417	282	-6	288	74	200	201	38	458	55	15	31	143	66	70	116
9850	no	IP-Hec-0	42.86	-0.7	1238	G	Hecho	Stone wall flanking a farmhouse	0	50.2667	67.8	0.752826	38.75	50.4167	0.758549	0.31242	0.374075	93.17	121	195	1	13.65	16.58	5.73	0.35	136.8	ND	ND	6	57	91	38	5290	190	-48	238	3	127	127	-8	1138	116	69	13	315	238	238	295
9851	no	IP-Hue-3	42.96	-6.1	1234	G	Huergas de Babia	Mesic grassland and meadows	100	150	200	ND	108.8	112	0.98	0.385554	0.73216	62.4	86.4	116.6	0.94	18.27	24.56	11.54	0.3	220	ND	ND	5	74	102	40	5212	222	-31	253	44	143	143	12	989	125	44	28	340	160	160	300
9852	no	IP-Ini-0	40.46	-3.75	600	A	INIA-Madrid	Roadside nearby a highway and a pine plantation	0	41.8667	44.6667	0.936552	14.5556	32.5556	0.446913	1.26849	0.399379	62.83	87.5	138.83	1	14.73	19.68	9.22	0.27	66.8235	0.973	1.102	6	137	102	34	6615	308	14	294	94	226	226	56	445	57	11	37	157	51	51	134
9853	no	IP-Lac-0	43.33	-5.91	138	A	Las Caldas		NA	NA	NA							61	99.67	153.17	0.99	15.13	19.26	7.44	0.26	27.5	ND	ND	6	132	91	44	3972	245	39	206	113	181	184	83	824	113	41	29	276	144	153	207
9854	no	IP-Laf-1	43.36	-5.88	227	A	La Frialdad		NA	NA	NA							120	377	464.2	1	18.85	22.52	6.1	0.25	34.5	16.968	16.636	5	131	90	44	3900	243	40	203	113	180	183	84	843	116	42	29	282	148	157	212
9855	no	IP-Lam-0	40.57	-3.89	710	G	Las Matas	Track sides and openings in scrubland near a residential area	0	42.5714	47.7143	0.901154	16	30.6	0.523226	1.17494	0.560948	262.25	305.25	486.25	0.85	21.96	30.79	16.13	0.29	74.9286	ND	ND	4	131	103	35	6568	299	8	291	89	216	218	50	446	54	12	34	150	56	57	127
9856	no	IP-Lch-0	40.51	-4	707	G	La Chaparrita		NA	NA	NA							109.17	315.5	460.33	0.87	23.5	29.4	10.08	0.3	64	ND	ND	6	133	103	35	6565	302	9	293	91	218	221	52	429	51	12	34	143	54	55	121
9857	no	IP-Leg-0	40.33	-3.8	696	G	Leganés	Public garden in a city	0	46.6429	48.2143	0.967796	17	36.4286	0.4656	1.21181	0.353949	104.8	140.2	251.4	0.87	21.71	26.57	8.23	0.3	80.5	ND	ND	5	138	105	35	6669	311	13	298	95	227	227	55	443	54	11	37	152	51	51	133
9858	no	IP-Loz-0	40.98	-3.8	1486	G	Lozoya		NA	NA	NA							111.17	165.83	344	0.94	14.18	19.22	9.74	0.31	220	ND	ND	6	76	107	37	6091	246	-36	282	89	160	160	8	637	76	26	26	196	100	100	162
9859	no	IP-Lro-0	40.5	-3.88	705	A	Las Rozas	Roadside nearby a highway	0	53.2143	51.7143	1.02818	14.7273	28.9091	0.514392	1.54237	0.734382	408.67	559	559	0.99	20.52	29.79	17.12	0.26	132.2	1.75	1.883	6	133	103	35	6607	303	10	293	91	219	222	52	441	54	12	35	150	54	55	128
9860	no	IP-Lum-0	42.24	-2.62	1161	G	Lumbreras	Deciduous forest of Quercus species	0	56.1429	54.2143	1.04867	23.9231	37.4615	0.645355	1.02421	0.466746	56.8	91.6	132.6	1	8.51	13.94	10.93	0.29	113.278	ND	ND	5	100	108	39	5789	260	-15	275	118	177	177	30	643	72	35	18	189	124	124	168
9861	no	IP-Mac-0	40.72	-3.21	701	G	Marchamalo		NA	NA	NA							74	100	142.6	1	16.66	21.59	8.56	0.24	174.385	ND	ND	5	126	103	35	6555	292	4	288	84	213	213	47	429	53	12	33	143	59	59	113
9862	no	IP-Mad-0	40.45	-3.67	712	G	Madrid-Centro	Edge of a public garden	0	29.4667	34.9333	0.840949	10.875	29	0.375886	1.19679	0.235054	176.67	528.33	559	0.73	19.89	26.25	11.46	0.22	56	ND	ND	6	136	103	34	6617	307	12	295	92	224	224	54	453	58	11	37	159	52	52	137
9864	no	IP-Mat-0	41.76	2.69	68	G	Martorell de la Selva		NA	NA	NA							109.5	188.83	322.17	1	6.31	11.36	12.64	0.25	62.6	ND	ND	6	155	69	30	5458	276	49	227	166	226	227	88	735	108	32	29	245	138	165	161
9866	no	IP-Mdd-0	41.89	-2.79	1100	G	Molinos de Duero	Riverside in a village	90.91	150	200	ND	70.9167	75.75	0.887763	0.899434	1.22597	117.83	162.17	329.33	0.36	19.7	26.33	11.63	0.32	220	0.629	0.56	6	95	111	38	5990	264	-23	287	113	175	175	23	611	70	32	20	182	114	122	159
9867	no	IP-Mie-1	40.94	-3.22	979	G	Mierla		NA	NA	NA							81.67	114.83	138.67	0.99	13.92	21.15	13.72	0.27	201.429	ND	ND	6	113	105	36	6443	281	-7	288	72	199	200	36	475	54	16	28	147	72	75	123
9868	no	IP-Moe-0	41.78	2.37	664	G	Montseny		NA	NA	NA							76	100.5	172.67	1	13.38	19.13	15.73	0.29	91.4167	ND	ND	6	113	72	32	5453	239	15	224	162	50	187	50	871	97	50	20	259	175	214	175
9869	yes	IP-Moj-0	36.76	-5.28	705	A	Montejaque		NA	NA	NA							158	226.67	500.5	0	ND	ND	ND	0.33	102.643	0.143	0.1	6	146	105	39	5464	298	33	265	91	218	220	81	793	120	2	67	352	22	30	340
9870	no	IP-Moz-0	41.91	0.17	241	G			NA	NA	NA							97.67	119	147.5	0.99	10.52	15.46	9.71	0.32	133.545	ND	ND	6	137	109	38	6153	294	8	286	162	58	216	58	457	57	24	25	145	84	105	84
9871	yes	IP-Nac-0	40.75	-3.99	1420	G	Navacerrada	Roadside nearby a river	10	84.2	116.6	0.731145	77.5714	85	0.780797	0.0984472	0.39915	67.67	92.67	123.33	0.74	16.15	25.55	18.95	0.34	220	ND	ND	6	66	108	38	5997	238	-43	281	44	150	150	1	690	83	29	26	214	108	108	176
9873	no	IP-Ndc-0	37.94	-5.45	461	G	Las Navas de la Concepción		NA	NA	NA							417.17	412.5	559	1	19.71	24.04	7.32	0.24	50.8667	ND	ND	6	164	125	38	6626	353	32	321	92	252	252	83	642	89	3	59	252	24	24	245
9874	no	IP-Oja-0	42.34	-3	825	G	Ojacastro	Railway verges nearby a river	0	30.2	42.0667	0.711789	11.8571	27.9286	0.42713	1.12249	0.517225	65.4	102.8	144.4	1	13.28	17.5	7.49	0.23	64	ND	ND	5	103	101	38	5636	255	-6	261	70	178	178	35	646	69	34	19	185	123	123	173
9875	no	IP-Ovi-1	43.38	-5.87	386	A	Oviedo	Track along a mesic grassland	0	18.2	30.9333	0.587179	13.2143	26.3571	0.506275	0.384352	0.202158	174.5	400.83	559	0.13	ND	ND	ND	0.25	37	2.446	0.5	6	126	90	44	3924	239	36	203	108	176	179	79	872	119	44	28	291	154	163	220
9876	no	IP-Pad-0	41.34	0.99	1013	G	Prades		NA	NA	NA							120.75	183.5	253.75	0.48	20.11	26.98	12.34	0.3	152.154	0.35	0.257	4	118	89	35	5804	257	6	251	126	48	195	48	687	78	31	24	206	138	155	138
9877	no	IP-Pdl-0	43.02	-5.6	862	G	Piedrafita la Mediana		NA	NA	NA							72.75	91.75	112.5	0.75	26.69	33.86	12.52	0.32	216.067	ND	ND	4	68	102	40	5220	217	-37	254	39	138	138	6	980	121	49	26	330	173	173	281
9878	no	IP-Pee-0	40.78	-3.62	472	G	Pedrezuela		NA	NA	NA							115.5	321.33	407.83	0.98	19.75	24.09	7.49	0.27	208.429	ND	ND	6	121	103	35	6510	289	1	288	79	207	208	42	468	57	13	32	155	62	64	130
9879	yes	IP-Per-0	37.6	-1.12	1296	G	Perín		NA	NA	NA							103	139.4	282.4	0.06	22.77	29.15	10.94	0.25	86.3636	ND	ND	5	170	108	40	5418	313	47	266	143	241	243	104	326	50	4	46	127	26	39	90
9880	no	IP-Pib-1	42.72	-3.44	1057	G	Pino de Bureba		NA	NA	NA							112.17	247.17	360.83	0.64	21.77	30.04	14.82	0.3	220	0.781	1.058	6	112	87	37	5030	242	13	229	84	177	178	50	757	85	36	21	237	136	142	214
9881	no	IP-Pie-0	40.46	-5.32	951	A	Piedrahita		NA	NA	NA							72.4	97.2	139	0.99	19.05	26.29	12.99	0.27	103.857	ND	ND	5	112	114	38	6257	289	-8	297	72	195	197	38	461	56	13	34	147	59	61	126
9882	no	IP-Pil-0	40.46	-4.26	109	G	Pico Almenara		NA	NA	NA							107.75	124	405	0.99	20.81	24.29	5.75	0.28	81	ND	ND	4	122	106	35	6439	293	-2	295	81	207	208	44	417	52	13	33	132	59	61	104
9883	no	IP-Piq-0	42.1	-2.56	1252	G	Piqueras	Abandoned road and surroundings	0	13.0714	30.1429	0.434073	10.8333	27.0833	0.40392	0.225481	0.13515	41	57.8	76	0.99	16.43	23.06	12.14	0.27	35.4444	1.2	1.328	5	85	109	38	5836	249	-31	280	101	163	163	15	721	80	40	18	211	139	139	190
9885	no	IP-Prd-0	41.14	-3.68	1138	G	Prádena		72.73	134.455	176.636	0.816211	88	108.5	0.752137	0.508938	0.615388	85.17	109.5	166.17	0.99	17.36	22.66	9.48	0.28	220	ND	ND	6	104	104	36	6307	270	-14	284	64	188	189	29	514	59	18	28	156	77	85	133
9886	no	IP-Pru-0	42.38	1.73	1181	G	Prullans		NA	NA	NA							59	77.5	96.25	1	10.07	14.96	9.75	0.28	57.2778	0.739	0.88	4	71	78	33	5504	203	-28	231	83	12	145	7	1055	116	68	16	306	220	258	222
9887	yes	IP-Pun-0	40.4	-4.77	826	G	Puente Nueva		NA	NA	NA							87.5	144.83	275.17	0.19	20.85	29.14	15.58	0.33	134.062	0.124	0.148	6	123	111	37	6373	298	-2	300	109	209	209	46	390	52	11	35	127	54	54	95
9888	no	IP-Pva-1	40.93	-3.31	843	G	Puebla de Valles		NA	NA	NA							85	123	283	1	20.74	24.4	6	0.3	99.1333	ND	ND	2	118	104	36	6466	285	-2	287	77	204	205	40	458	53	14	30	146	67	69	120
9890	no	IP-Rib-1	43.16	-5.07	470	G	Ribota	Roadside alongside a river	20	88.8	119.2	0.751967	48.8571	57.5714	0.829314	0.717365	0.918992	60	78.5	99.83	1	11.37	15.8	8.07	0.33	145.222	ND	ND	6	102	95	40	4743	233	0	233	79	163	165	44	831	106	43	25	281	153	159	219
9891	no	IP-Sal-0	41.93	2.92	332	G	Santa Pellaia		NA	NA	NA							406.6	559	559	0.96	24	28.87	8.09	0.27	85.3846	ND	ND	5	149	72	32	5344	269	44	225	159	218	219	84	728	105	31	28	237	139	159	158
9892	no	IP-Sam-0	42.68	-6.96	800	A	Samprón	Roadside nearby agricultural fields	0	63.7857	76.7857	0.848265	23.5	41.1429	0.566482	1.19887	0.78791	127	322	366	0.97	25.51	30.74	8.74	0.28	84.75	ND	ND	6	103	98	39	5195	246	-2	248	45	172	172	40	954	125	29	38	354	115	115	334
9894	no	IP-Sen-0	42.59	0.76	1452	G	Senet		NA	NA	NA							59	74.6	91.2	1	16.1	22.41	11.59	0.26	132.818	ND	ND	5	43	79	34	5406	173	-58	231	55	-16	115	-21	1238	131	83	13	354	281	283	284
9895	no	IP-Sfb-6	41.78	2.57	261	G	Sant Feliu de Buixalleu		NA	NA	NA							65.83	92.83	153.5	0.99	13.81	19.11	9.66	0.25	104.444	0.715	0.827	6	149	70	30	5486	271	44	227	197	220	221	82	787	102	39	23	246	162	183	169
9897	no	IP-Smt-1	40.95	-5.63	780	A	Santa Marta de Tormes	Riverbank nearby a village	0	48.7333	66.1333	0.737879	14	28	0.503918	1.49756	1.08529	63.25	89.25	283	1	17.84	21.72	6.65	0.27	86.6667	ND	ND	4	121	119	40	6214	296	0	296	81	204	204	45	412	50	11	35	140	53	53	119
9898	no	IP-Som-0	41.14	-3.58	1383	G	Somosierra		NA	NA	NA							43.5	75.33	130.33	0.98	19.69	23.8	6.86	0.31	201.5	ND	ND	6	73	108	38	6083	243	-40	283	86	157	157	4	666	78	29	24	203	108	108	171
9899	no	IP-Tau-0	42.54	0.84	1669	G	Taüll		NA	NA	NA							54.83	72.83	95.5	1	11.89	17.38	10.81	0.28	73.9286	3.039	3.132	6	51	81	34	5474	183	-50	233	64	-7	125	-14	1181	126	79	14	341	262	274	264
9900	no	IP-Tri-0	37.38	-6.01	5	G	Triana-Sevilla		NA	NA	NA							350.6	559	559	1	22.71	29.06	10.97	0.26	44.3636	ND	ND	5	185	121	39	6084	360	56	304	119	265	266	110	572	86	1	64	244	18	22	230
9901	no	IP-Urd-1	42.27	-2.98	1100	G	Urdanta	Roadside nearby agricultural fields	33.33	108.167	144.5	0.778545	44.3077	54.8462	0.808167	1.07159	1.22328	69	91.25	141	1	19.62	23.74	6.91	0.27	182.083	ND	ND	4	74	103	38	5645	232	-35	267	88	150	150	7	800	86	44	18	230	150	150	214
9902	no	IP-Usa-0	40.71	-3.24	800	G	Usanos		NA	NA	NA							83.83	113.33	220.67	0.98	18.76	22.82	6.81	0.31	189	ND	ND	6	126	103	35	6555	292	4	288	84	213	213	47	429	53	12	33	143	59	59	113
9903	no	IP-Val-0	42.31	-3.1	1352	G	Valgañón	Trackway across a Fagus sylvatica forest nearby a river	45.45	122.091	156.273	0.827171	45	54.8571	0.795593	1.19836	1.32193	79.5	111.67	271.67	1	17.52	19.95	3.93	0.25	211.533	ND	ND	6	88	102	38	5649	244	-21	265	103	164	164	20	707	76	38	19	203	132	132	189
9904	no	IP-Vas-0	40.95	-3.31	839	A	Valdesotos		NA	NA	NA							86.83	137	413	1	16.93	19.67	4.52	0.28	156.4	5.154	5.785	6	118	104	36	6466	285	-2	287	77	204	205	40	458	53	14	30	146	67	69	120
9905	yes	IP-Ven-0	40.76	-4.01	1553	A	El Ventorrillo	Road side with sandy soil in the edge of a pine forest	57.14	113.857	155.429	0.711599	46.75	63.4167	0.74118	1.06872	1.132	67.17	91.83	123.83	0.95	11.59	17.21	10.79	0.38	220	ND	ND	6	75	107	37	6040	246	-36	282	53	159	159	8	631	78	25	28	197	98	98	158
9906	no	IP-Mah-6	40	4.25	NA	G			NA	NA	NA							NA	NA	NA	NA				NA				NA	NA	NA	NA	NA	NA	NA	NA	NA	NA	NA	NA	NA	NA	NA	NA	NA	NA	NA	NA
9941	no	Fei-0	40.92	-8.54	140	G	Santa Maria da Feira	Roadside across a village	0	22.9333	30.2667	0.759253	15.1667	30.6667	0.497286	0.496454	-0.0165789	52.33	87.67	141.17	0.99	25.39	34.27	15.7	0.23	52.6667	ND	ND	6	140	89	44	3922	246	45	201	97	188	190	89	1191	163	15	52	482	82	97	462
9942	no	Agu-1	41.32	-1.34	1045	G	Aguarón	Mediterranean forest of evergreen Quercus species	100	150	200	ND	81.3457	79.8025	0.992683	0.734704	1.16016	119.4	163	329.25	0.99	17.79	21.86	6.92	0.27	216.692	ND	ND	5	105	102	37	6082	254	-21	275	127	39	184	29	462	68	25	32	165	86	115	90
9943	no	Cdm-0	39.73	-5.74	470	G	Casas de Miravete	Stone wall between grasslands and a road	0	47.9333	46.0667	1.04402	12.2667	25.2667	0.48909	1.63638	0.758406	479	559	559	1	17.92	22.19	7.41	0.25	55.2353	0.482	0.515	5	153	114	37	6526	334	28	306	82	241	241	74	448	54	5	45	157	35	35	145
9944	yes	Don-0	36.83	-6.36	23	G	Doñana	Trackside nearby a river	0	34.4615	57.8462	0.595225	17.0667	32.4667	0.527191	0.843708	0.729325	317.6	382.8	533.6	0.04	ND	ND	ND	0.32	69.7222	ND	ND	5	178	85	37	4862	298	74	224	153	239	242	118	546	86	1	66	239	14	22	220
9945	no	Leo-1	41.8	-3.11	1010	G	San Leonardo de Yagüe	Alluvial plane and nearby rocky slopes	100	150	200	ND	92.6389	85.0556	0.977837	0.578619	1.07966	72	95	125.5	0.87	17.11	19.88	4.51	0.3	220	ND	ND	2	100	108	38	6045	266	-17	283	118	181	181	27	556	64	27	21	166	99	99	144
9946	no	Mer-6	38.92	-6.34	238	G	Mérida	Stone walls and sandy areas of roman ruins	0	33.9167	43.1667	0.785535	9.25	27.25	0.3464	1.55997	0.580879	559	559	559	0.93	19.7	27.94	15.07	0.22	59.5294	ND	ND	4	167	116	38	6327	346	42	304	98	250	251	89	497	65	3	52	188	29	32	176
9947	yes	CS76415	40.74	-3.9	1096	A	La Pedriza	Mediterranean xeric scrublands	69.23	128.077	165.692	0.892027	76.8333	83.6667	0.931929	0.613517	0.86282	77.17	104.17	156.5	0.77	17.35	24.01	11.99	0.31	189.5	ND	ND	6	115	102	35	6442	281	-5	286	74	200	201	37	482	55	15	30	153	67	72	127
9948	no	Pra-6	41.05	-3.54	1106	G	Prádena del Rincón	Trackway and riverside along a grassland	77.78	133.333	184.333	0.619835	46	58.25	0.755784	1.27773	1.45468	67.5	94	146.33	0.8	14.56	22.88	16.36	0.3	220	ND	ND	6	101	105	36	6298	268	-17	285	61	185	186	26	530	61	19	27	160	81	88	137
9949	no	Qui-0	42.69	-6.93	700	G	Quintela	Roadsides in the surroundings of a village	0	42.7333	47.0667	0.9075	17.1538	33.5385	0.516158	1.09589	0.427907	90.67	122.33	329.17	1	17.54	22.13	7.99	0.26	69.875	ND	ND	6	106	98	39	5224	249	-1	250	47	175	175	42	917	120	28	38	340	111	111	319
9950	no	Vie-0	42.63	0.76	1620	G	Vielha	Riverside in the surroundings of sub-alpine meadows	0	71.4286	94.2857	0.761366	40.7	51.3	0.795176	0.675323	0.768553	61.33	82	107.83	0.9	15.1	23.56	16.53	0.31	122.857	ND	ND	6	34	76	33	5357	162	-66	228	45	106	106	-29	1292	136	86	13	367	293	293	301
These data were obtained from Mendez-Vigo et al 2011 and Vidigal et al 2016.
From the Supplemental Table S8 of Mendez-vigo et al 2011
Phenotypic values of all traits and accessions. OVR: Obligate vernalization requirement; LN: leaf number without vernalization ; FT: flowering time without vernalization; LN/FT: rate of leaf production without vernalization; VNF: Percentage of non-flowering plants after vernalization; VLN: leaf number with vernalization; VFT: flowering time with vernalization; VLN/VFT: rate of leaf production wit…
From the Supporting Information Table S1 of Vidigal 2016
Geographic and phenotypic information of Iberian A. thaliana accessions. Long: Longitude; Lat: Latitude; Alt (m.a.s.l.): Altitude (meter above sea level); DSDS10, days of seeds dry storage required to reach 10% of germination; DSDS50, days of seeds dry storage required to reach 50% of germination; DSDS90, days of seeds dry storage required to reach 90% of germination; GAS: germination after strat…
ND: Non-determined.
1: Number of seed replicates used for estimation of seed traits.
