# Supplementary material for: Natural variation at FLM splicing has pleiotropic effects modulating ecological strategies in Arabidopsis thaliana
Source: Nat Commun. 2020 Aug 18;11:4140. doi: 10.1038/s41467-020-17896-w (PMC7435183; doi:10.1038/s41467-020-17896-w)
Supplement: Supplementary file 8 — Supplementary_Data_4 [file 41467_2020_17896_MOESM8_ESM.xlsx]

## Sheet: Sheet1
Supplementary Data 4. Genotype of the recombinant used for the fine-mapping
		RIL													Primers	Forward Primer 5'-3'	Reverse Primer 5'-3'
		RIL 19RV337	rHIF-032	rHIF-075	rHIF-060	rHIF-020	rHIF-035	rHIF-071	rHIF-022	rHIF-046	rHIF-129	rHIF-099	rHIF-068	rHIF-079
Marker	Physical position	Genotype
c1_25698	25697965	[B]	[B]	[B]	[B]	[B]	[B]	[B]	[B]	[B]	[B]	[B]	[B]	[B]
EMINDEL1.25935	25935000	B	[B]	[B]	[B]	[B]	[B]	[B]	[B]	[B]	[B]	[B]	[B]	[B]		tgttttccctataaaagattgtttctg	aacgggtgctaaaggataatca
IND1.26002	26001684	B	[B]	[B]	[B]	[B]	[B]	[B]	[B]	[B]	[B]	[B]	[B]	[B]		catttgccgacaggaaaaac	ggccggccaaactttattat
EM-MSAT1.26870	26870849	B	[B]	[B]	[B]	[B]	[B]	[B]	[B]	[B]	[B]	[B]	[B]	[B]		tgcctttaatcccttctcca	agacacggcattagcttcgt
c1_26993	26993011	[B]	[B]	[B]	[B]	[B]	[B]	[B]	[B]	[B]	[B]	[B]	[B]	[B]
MSAT1.27045	27045362	B	[B]	[B]	[B]	[B]	[B]	[B]	[B]	[B]	[B]	[B]	[B]	[B]		ATGCGGCTGCTAAAGACAAC	GCCAACTGTAAAACCGCAAC
IND1.27258	27258085	B	H	H	H	B	A	H	H	H	H	H	H	H		ccgccctcaatttagcctat	aacgccgcttattttcaattt
IND1.27401	27401322	B														cctccttttcgtcacattgg	tcccaaaccccaaaacacta
mHIND1.27528	27527718	[H]														gcattaatcttttcgtttgtca	tcgggctgatatttactgtcg
EM-MSAT1.27531b	27531668	H														cggaaagagttgtttaatgctg	agatattctttgtttgtgagaaaaact
IND1.27796	27796009	H	H	H	H	B	A	H	H	H	H	H	H	H		cgaaaagttgggtcctcgta	gccccttttggtccatattt
IND1.28254	28253711	H														tgaatttggtcatgtccattg	cgctttacggaccaaaacat
IND1.28260	28260092	H	H	H	A	H	A	H	H	H	H	H	H	H		ttggctaatcccgtgtgttt	tcaaaactgcatcaaaagttcaa
c1_28454	28454383	[H]
ATHATPASE	28537561	H	H	H	A	H		H	H	H	H	H	H	H		CTGGGAACGGTTCGATTCGAGC	GTTCACAGAGAGACTCATAAACCA
c1_28667	28666837	[H]
mHIND1.28886	28885544	[H]	H	B	A	H	H	H	H	H	H	H	H	B		ttttggaggtgtggaccaat	tttttgccttttggatcacc
mHIND1.28919	28919546									H	H	H				CAACTCGAGCATGGGAGATT	ATTATCTCCCGAGGGATTGG
mHIND1.28954	28954072									H	H	H	B			aattgggcctacaacatcca	ccatccaagtggaccaatct
FLM position
mHIND1.28964	28963650									H	H	H				gaacagaccctgtgcctacc	tgttttggggcaaaatctgt
mHIND1.28966	28965728									H	H	A	B			TTCCAATATGGTGGGATTGAA	TCGGTGCTGAAGGAGAGATT
mHIND1.28973	28973382									H	A		B			CAGGTCTTGGGATGGCTATG	GCCATGAAAAGAGGACCTGA
mHIND1.28976	28975852	[H]	H	B	A	H	H	H	H	H			B	B		actggtgatcgaggaagtgg	tgtttgtccctgtggaatca
mHIND1.28984	28983601							H	H	H						TGCACTATGTCAAGCCAACA	AAGCTCTCTTCTGAAAGTCCCA
mHIND1.28992(com)	28991824							H	H	A						TTTCACTATGTCTAATCACACAAAAA	GTCTCGTGAGGGTTTTGCAT
mHIND1.29041(com)	29041228							A	B							AGGGATGCCTGGTACCGTAT	TGTCACCTGGCTCCAAAAAT
IND1.29057	29057363	[H]	H	B	A	H	H	A	B				B	B		ggggattcacttgttgccta	aattgtttagttgcgcaatgg
mHIND1.29100	29099997															CACAAAGCCCCTGTCTATCC	TCAGCCCCAGATTTCATCAT
mHIND1.29136	29135818		H					A	B				B	B		ctacacgcgtctcagtgcat	ggggatggacaaaaagatga
mHIND1.29163	29163451															TCCGATCAGCTTTTCTTGTTC	CCACCCGGATCAATAACCTA
mHIND1.29175	29174937															TTTCGCTAGCGGCACTATCT	CGGTCCTGCAAATTGTTTTT
EMIND1.29192	29191805		H					A	B				B	B		acctcatcgattcgaccatc	gctcgcccaagatgttttag
mHIND1.29226(com)	29226574		A					A	B				B	B		tgctccttgaaatttgacgat	gattacatgtctggcgcatatc
mHIND1.29321	29320707		A					A	B				B	B		caaatctaatttgttgattttaattgg	tcttctcgccgtgagttttt
mHIND1.29407	29406900		A					A	B				B	B		ttgatgcatttgccactatga	agagccgaagaggtctccat
IND1.29504	29504265	H	A	B	A	H	H	A	B				B	B		caattatgcaaatgcgacaaa	ttcttcgcgtgtgtttttca
mHIND1.29694	29693733	B	[B]	[B]	[B]	[B]	[B]	[B]	[B]	[B]	[B]	[B]	[B]	[B]		tgaaaactagcatcatcatgga	aagtccaatttgtgcgatcc
mHIND1.29856	29855982	B	[B]	[B]	[B]	[B]	[B]	[B]	[B]	[B]	[B]	[B]	[B]	[B]		ggaaagctcggaaagtgttg	tggggaatcgaaattggtta
c1_29898	29898175	[B]	[B]	[B]	[B]	[B]	[B]	[B]	[B]	[B]	[B]	[B]	[B]	[B]
Markers starting with "c1" are SNP markers used for the QTL mapping
A means Col-0
B means Can-0
H means heterozygote
If a genotype is framed by a squared bracket, it means that it was deduced from a genotyping done in a previous generation
