# Supplementary material for: Natural variation at FLM splicing has pleiotropic effects modulating ecological strategies in Arabidopsis thaliana
Source: Nat Commun. 2020 Aug 18;11:4140. doi: 10.1038/s41467-020-17896-w (PMC7435183; doi:10.1038/s41467-020-17896-w)
Supplement: Supplementary file 9 — Supplementary_Data_5 [file 41467_2020_17896_MOESM9_ESM.xlsx]

## Sheet: Supplementary Data 5
Supplementary Data 5. Phenotypic values used to perform the QTL mapping
replicate 1
Experiment ID	RIL set ID	RIL ID	Cond	PRA29	Hue29	Saturation29	Value29
P1ID15	19RV	2	WW	3.96404844290657	82.4560520112471	0.908311949033861	0.494132
P1ID15	19RV	4	WW	4.74965397923875	84.8078357061118	0.889414447936822	0.456868
P1ID15	19RV	5	WW	7.12439446366782	80.2370889926698	0.957452578944508	0.55197
P1ID15	19RV	6	WW	5.71290657439446	83.3079328438877	0.927394172968589	0.508046
P1ID15	19RV	7	WW	6.86453287197232	80.660083059208	0.895217705224385	0.517994
P1ID15	19RV	8	WW	7.39179930795848	81.889761199549	0.920820386428378	0.510418
P1ID15	19RV	9	WW	5.53273356401384	82.6127596270583	0.927837317275916	0.49323
P1ID15	19RV	10	WW	10.3247750865052	81.6742766390392	0.919200962585752	0.526083
P1ID15	19RV	11	WW	7.47231833910035	82.7094368632337	0.927848675247966	0.507227
P1ID15	19RV	12	WW	7.88840830449827	82.7381693576822	0.91272805120247	0.497476
P1ID15	19RV	13	WW	10.4275778546713	81.5066377972548	0.955020594745096	0.539458
P1ID15	19RV	15	WW	8.71743944636678	81.4978655639567	0.907556256035567	0.54883
P1ID15	19RV	18	WW	2.62083044982699	81.8071287077117	0.895970503190505	0.488324
P1ID15	19RV	19	WW	4.8598615916955	83.0014241951954	0.935995221177728	0.477105
P1ID15	19RV	20	WW	8.73044982698962	82.0411948132233	0.930951113685648	0.531703
P1ID15	19RV	21	WW	7.20463667820069	79.9585825969016	0.947178240670615	0.561157
P1ID15	19RV	22	WW	3.45996539792388	83.5137472375122	0.891312230279842	0.44954
P1ID15	19RV	24	WW	3.59626297577855	81.3581162904005	0.922195361439793	0.482736
P1ID15	19RV	25	WW	6.90768166089965	81.7181995894767	0.926439214775052	0.507829
P1ID15	19RV	26	WW	6.40245674740484	83.9420894493014	0.902406591024066	0.470458
P1ID15	19RV	27	WW	6.04138408304498	83.4005927060917	0.933862116756878	0.480537
P1ID15	19RV	28	WW	4.24754325259516	83.8105146740246	0.922881043825959	0.456168
P1ID15	19RV	29	WW	6.6536678200692	82.292492177306	0.95239695353731	0.507999
P1ID15	19RV	31	WW	7.77629757785467	83.0778893713129	0.92018105371035	0.503497
P1ID15	19RV	33	WW	6.87640138408304	82.1749092441919	0.890823070080653	0.502521
P1ID15	19RV	34	WW	9.26048442906574	82.1409087395224	0.93352106652819	0.523793
P1ID15	19RV	36	WW	6.77643598615917	81.9988810451558	0.90923171709938	0.499907
P1ID15	19RV	38	WW	8.11858131487889	83.9619317653621	0.927639464992541	0.463844
P1ID15	19RV	39	WW	6.29020761245675	83.5521482702603	0.937813171006275	0.47969
P1ID15	19RV	40	WW	5.56951557093426	84.419453541121	0.903653418908911	0.441559
P1ID15	19RV	41	WW	6.35079584775086	82.1841208610273	0.926665356269182	0.513839
P1ID15	19RV	42	WW	8.49833910034602	82.3110405958928	0.928575318053562	0.525226
P1ID15	19RV	44	WW	4.78505190311419	82.9016164529451	0.91736131493983	0.47698
P1ID15	19RV	45	WW	2.38487889273356	79.8630981080583	0.975089672097819	0.550896
P1ID15	19RV	46	WW	5.49643598615917	81.434613414583	0.908290520977088	0.517374
P1ID15	19RV	47	WW	1.69179930795848	79.8641817209581	0.920542732353565	0.537134
P1ID15	19RV	49	WW	5.53688581314879	83.6560594223347	0.897314094984985	0.477865
P1ID15	19RV	50	WW	5.76346020761246	82.2955413497875	0.927180292169872	0.480337
P1ID15	19RV	51	WW	3.30910034602076	82.7142003045106	0.891699623816428	0.476629
P1ID15	19RV	54	WW	6.83522491349481	83.0959441584422	0.913148501583692	0.49252
P1ID15	19RV	56	WW	4.81453287197232	82.8641968644369	0.910306234388167	0.463991
P1ID15	19RV	57	WW	11.4189965397924	81.6727135782849	0.890341958571709	0.545183
P1ID15	19RV	58	WW	7.439723183391	80.5382953088865	0.943317938724116	0.561885
P1ID15	19RV	60	WW	8.06342560553633	81.7578727073306	0.920283309187664	0.528045
P1ID15	19RV	61	WW	5.96865051903114	84.1477457954827	0.920614254314644	0.458149
P1ID15	19RV	62	WW	6.04757785467128	80.6354015075089	0.899216073781291	0.51612
P1ID15	19RV	64	WW	3.31726643598616	80.3604593508633	0.942716248989491	0.550465
P1ID15	19RV	65	WW	6.07660899653979	82.6506258233386	0.922246321357341	0.504398
P1ID15	19RV	66	WW	3.44740484429066	81.5035555596726	0.912164103295923	0.532567
P1ID15	19RV	67	WW	3.13570934256055	78.8769428120701	0.949488692020366	0.557394
P1ID15	19RV	68	WW	5.35249134948097	83.0772903083808	0.927907784456045	0.48083
P1ID15	19RV	69	WW	9.59432525951557	82.8185376477788	0.932358302265673	0.496497
P1ID15	19RV	72	WW	1.73910034602076	81.5560772239042	0.905200256920651	0.502879
P1ID15	19RV	73	WW	7.00733564013841	81.1215120469762	0.925581578512619	0.520566
P1ID15	19RV	75	WW	5.19062283737024	80.836160831237	0.942343970167788	0.537942
P1ID15	19RV	76	WW	3.27934256055363	83.1226854186114	0.905846120324822	0.477308
P1ID15	19RV	77	WW	3.34498269896194	81.9502360339474	0.950854615833748	0.46243
P1ID15	19RV	78	WW	3.8183044982699	80.6934943035335	0.942863004207454	0.516702
P1ID15	19RV	79	WW	5.48287197231834	81.7637176638593	0.914825544540592	0.528473
P1ID15	19RV	80	WW	6.22910034602076	81.6345231135437	0.954744023632725	0.520634
P1ID15	19RV	81	WW	7.60221453287197	83.2329841528876	0.940774774156984	0.495809
P1ID15	19RV	82	WW	4.61418685121107	83.2190842203977	0.896866963470951	0.470119
P1ID15	19RV	84	WW	7.45006920415225	79.5033277394011	0.909992952809054	0.554831
P1ID15	19RV	87	WW	4.87134948096886	83.4947531454622	0.893648792825748	0.485514
P1ID15	19RV	89	WW	5.89401384083045	81.0485056820087	0.941309755652253	0.525808
P1ID15	19RV	90	WW	5.3919723183391	82.3669959245553	0.906978902119861	0.516213
P1ID15	19RV	92	WW	2.90429065743945	81.3368397891494	0.907808244053023	0.523165
P1ID15	19RV	93	WW	4.7904152249135	83.998211577904	0.897648847570065	0.470918
P1ID15	19RV	97	WW	4.60069204152249	82.5244748329496	0.87937018498451	0.523233
P1ID15	19RV	100	WW	4.9440830449827	81.4543212940465	0.962215605994662	0.519262
P1ID15	19RV	101	WW	8.38505190311419	81.2345363877703	0.931897911180523	0.526326
P1ID15	19RV	102	WW	5.46899653979239	79.6075570065305	0.951758414087003	0.568808
P1ID15	19RV	107	WW	2.47871972318339	82.1090307982366	0.90295155333202	0.471921
P1ID15	19RV	108	WW	6.08259515570934	80.5465298332413	0.977030621542766	0.543245
P1ID15	19RV	109	WW	4.75370242214533	81.881458046714	0.912464743343366	0.507351
P1ID15	19RV	111	WW	4.13010380622837	80.8274616888809	0.918323026908434	0.525077
P1ID15	19RV	112	WW	6.39955017301038	79.872314657105	0.946123777175924	0.540552
P1ID15	19RV	114	WW	5.1283044982699	83.1528293667171	0.888001323430229	0.471502
P1ID15	19RV	115	WW	5.00598615916955	83.1411064449373	0.92415656258371	0.481571
P1ID15	19RV	116	WW	3.60878892733564	81.0097537323461	0.960151377319563	0.504567
P1ID15	19RV	117	WW	7.14442906574394	81.7252599110656	0.92378678175606	0.528285
P1ID15	19RV	118	WW	5.5542214532872	82.7049209853182	0.94127384420316	0.498444
P1ID15	19RV	120	WW	3.73532871972318	82.4712580108181	0.911058996242753	0.482268
P1ID15	19RV	121	WW	1.13698961937716	81.479107537819	0.930613739471288	0.476554
P1ID15	19RV	125	WW	3.54764705882353	83.4198370997342	0.890468782143592	0.466656
P1ID15	19RV	126	WW	1.04719723183391	79.1356428440409	0.905705527404943	0.51706
P1ID15	19RV	128	WW	6.32726643598616	81.9253357229474	0.946253053210896	0.517488
P1ID15	19RV	129	WW	4.68615916955017	81.9159182932613	0.932834518763178	0.503193
P1ID15	19RV	130	WW	4.70705882352941	80.0239867540723	0.938732968037933	0.520492
P1ID15	19RV	131	WW	7.0257785467128	82.5750259634105	0.94020088446744	0.500188
P1ID15	19RV	132	WW	1.06730103806228	81.5710947569012	0.91747441865182	0.493035
P1ID15	19RV	133	WW	2.8483044982699	81.9143006045401	0.952864486224885	0.498798
P1ID15	19RV	134	WW	3.50186851211073	82.9469300108008	0.93705346339583	0.466955
P1ID15	19RV	135	WW	6.91826989619377	80.6090633497905	0.936382564965313	0.552795
P1ID15	19RV	136	WW	8.04321799307959	82.5302525957524	0.927444080972442	0.497058
P1ID15	19RV	139	WW	4.56896193771626	78.5165305399491	0.908652857242239	0.531859
P1ID15	19RV	140	WW	3.75480968858131	80.864500158328	0.94279019172538	0.539626
P1ID15	19RV	141	WW	3.13865051903114	80.7498435958406	0.952491959221068	0.51301
P1ID15	19RV	142	WW	2.78204152249135	80.2022550224029	0.92677446965201	0.510561
P1ID15	19RV	143	WW	5.97297577854671	82.285599924365	0.900734992737619	0.50259
P1ID15	19RV	144	WW	3.02055363321799	81.3650933641698	0.931365198742619	0.510585
P1ID15	19RV	145	WW	3.21058823529412	81.2316289902524	0.924817919847663	0.512549
P1ID15	19RV	146	WW	3.98249134948097	81.5167986664449	0.892539475331271	0.503289
P1ID15	19RV	147	WW	1.08003460207612	83.664654265973	0.905651987989755	0.434962
P1ID15	19RV	149	WW	1.18276816608997	80.5031948670634	0.893379886948718	0.508088
P1ID15	19RV	150	WW	2.04674740484429	81.6876250868513	0.925744626909614	0.489104
P1ID15	19RV	151	WW	3.59501730103806	84.0383740408666	0.874725272189909	0.433429
P1ID15	19RV	152	WW	4.13702422145329	82.5937495146317	0.910266902164559	0.488044
P1ID15	19RV	153	WW	2.11283737024221	80.2147827385397	0.958351698044087	0.524103
P1ID15	19RV	154	WW	3.61128027681661	79.3370095734853	0.923169813599201	0.529987
P1ID15	19RV	157	WW	6.98283737024221	83.228099994129	0.914950749358898	0.485882
P1ID15	19RV	158	WW	3.96124567474048	80.8342648673347	0.957052834807878	0.502415
P1ID15	19RV	160	WW	6.8019723183391	82.0116877389612	0.939266029022337	0.514707
P1ID15	19RV	161	WW	4.50429065743945	79.7294199527162	0.947726080223098	0.550789
P1ID15	19RV	162	WW	7.84339100346021	82.8210712947652	0.941409885176322	0.489359
P1ID15	19RV	164	WW	5.5722491349481	79.958403664595	0.929316614215598	0.551943
P1ID15	19RV	165	WW	2.22657439446367	80.5573739121421	0.935738986730731	0.536126
P1ID15	19RV	168	WW	5.6038062283737	82.4509765904676	0.940407201194631	0.490863
P1ID15	19RV	169	WW	6.8880276816609	81.5188275585639	0.937758077941884	0.500963
P1ID15	19RV	170	WW	5.50404844290657	84.1577499866195	0.861476474295794	0.472802
P1ID15	19RV	171	WW	4.44782006920415	83.9900744148581	0.869282035617322	0.468143
P1ID15	19RV	173	WW	3.09501730103806	81.2722488909979	0.92976982560636	0.507702
P1ID15	19RV	174	WW	4.88439446366782	83.7850173044783	0.88157686046997	0.47918
P1ID15	19RV	179	WW	7.4036678200692	80.0093685698849	0.916451362277617	0.531573
P1ID15	19RV	180	WW	4.25262975778547	81.8733809743267	0.926586738065444	0.497861
P1ID15	19RV	181	WW	4.23560553633218	82.839482893115	0.942059587376119	0.48131
P1ID15	19RV	182	WW	7.33072664359862	82.3074914083989	0.920847085228056	0.529321
P1ID15	19RV	184	WW	3.44138408304498	82.7652181680139	0.925846673571959	0.483687
P1ID15	19RV	186	WW	4.02352941176471	80.7899666524874	0.920079525190131	0.512542
P1ID15	19RV	187	WW	4.26733564013841	83.0681650329841	0.898695277445732	0.461784
P1ID15	19RV	188	WW	4.91712802768166	82.9777835075958	0.933493249936552	0.488588
P1ID15	19RV	192	WW	9.29813148788927	81.9623625168022	0.89284597050499	0.510188
P1ID15	19RV	194	WW	6.69044982698962	82.3369979896941	0.922268791960461	0.497939
P1ID15	19RV	195	WW	9.26294117647059	81.3657405534019	0.931099833090316	0.530826
P1ID15	19RV	197	WW	8.10446366782007	81.5430830882154	0.89924952119824	0.538323
P1ID15	19RV	198	WW	8.55	81.3576889703288	0.920862168507756	0.51962
P1ID15	19RV	199	WW	8.59100346020761	81.4872358874131	0.956685347971287	0.52102
P1ID15	19RV	200	WW	6.94529411764706	81.9673341784927	0.948436238411627	0.513985
P1ID15	19RV	201	WW	8.0822491349481	81.4323497137007	0.944012123501226	0.540108
P1ID15	19RV	202	WW	2.28996539792388	81.4138574899111	0.919378061086363	0.487572
P1ID15	19RV	203	WW	2.82993079584775	80.9624122729614	0.901563008659418	0.491488
P1ID15	19RV	204	WW	8.33404844290657	80.7866917270008	0.939167207517486	0.537733
P1ID15	19RV	205	WW	1.35072664359862	82.0402118020909	0.925278050621727	0.466282
P1ID15	19RV	208	WW	3.50629757785467	81.0699022909303	0.9352031275889	0.506972
P1ID15	19RV	210	WW	1.5642214532872	80.4445035790124	0.929657309187833	0.501239
P1ID15	19RV	211	WW	3.27532871972318	82.8745531467355	0.903702535157329	0.459577
P1ID15	19RV	214	WW	3.75304498269896	81.5481161146533	0.918345489412895	0.503726
P1ID15	19RV	215	WW	5.38411764705882	81.0324598606031	0.90327300316382	0.519309
P1ID15	19RV	216	WW	5.78757785467128	81.2236999310737	0.938794990136599	0.53734
P1ID15	19RV	217	WW	2.61467128027682	80.6980980257449	0.906828058906622	0.517497
P1ID15	19RV	218	WW	5.63134948096886	79.4928699306	0.93219184119121	0.555939
P1ID15	19RV	219	WW	7.74916955017301	81.6720011184248	0.946733507536166	0.52812
P1ID15	19RV	221	WW	3.41034602076125	80.7824525212599	0.945877884874144	0.527666
P1ID15	19RV	223	WW	6.07121107266436	82.5759611187831	0.909389780190732	0.49179
P1ID15	19RV	224	WW	4.7361937716263	81.5761361622623	0.912716782968567	0.521201
P1ID15	19RV	225	WW	4.99764705882353	80.9267024999404	0.909646753591	0.497981
P1ID15	19RV	226	WW	6.62415224913495	79.7374185182589	0.965182094937422	0.567616
P1ID15	19RV	227	WW	3.25138408304498	80.6079069629678	0.923720231250545	0.504388
P1ID15	19RV	228	WW	6.81456747404844	82.0038508936676	0.931464528865628	0.508061
P1ID15	19RV	229	WW	1.21698961937716	80.3254321638427	0.947193743582508	0.510324
P1ID15	19RV	231	WW	9.32141868512111	80.7850133289535	0.933870178186803	0.551556
P1ID15	19RV	233	WW	6.26038062283737	81.279175279469	0.949162254081517	0.503673
P1ID15	19RV	234	WW	5.22525951557093	83.6199193446246	0.919384446624266	0.474045
P1ID15	19RV	235	WW	2.34567474048443	82.348107804939	0.931351374269936	0.471705
P1ID15	19RV	236	WW	1.57598615916955	79.4475582731742	0.93526928672723	0.543677
P1ID15	19RV	238	WW	0.995328719723183	77.856071264537	0.891338339638962	0.541051
P1ID15	19RV	239	WW	1.90069204152249	80.7043952428041	0.919191496418672	0.506516
P1ID15	19RV	241	WW	11.308892733564	81.7265946810245	0.927707132886503	0.548754
P1ID15	19RV	242	WW	5.95740484429066	82.9914132346585	0.928615796253678	0.483621
P1ID15	19RV	243	WW	3.00823529411765	80.3220383566984	0.952019216215844	0.508737
P1ID15	19RV	244	WW	0.401245674740484	79.360608306039	0.894918550350103	0.539413
P1ID15	19RV	245	WW	2.82996539792388	83.1499963378585	0.926637820266426	0.455285
P1ID15	19RV	247	WW	3.10439446366782	81.2590315125336	0.909090818438907	0.501418
P1ID15	19RV	248	WW	11.3305882352941	82.6604337070699	0.926171194578572	0.513813
P1ID15	19RV	249	WW	3.26453287197232	82.0885113368922	0.926874166408026	0.476852
P1ID15	19RV	250	WW	2.40307958477509	79.8907789467644	0.915607997048717	0.517741
P1ID15	19RV	252	WW	1.51723183391003	80.5612046428499	0.940481154353483	0.498842
P1ID15	19RV	253	WW	2.67608996539792	80.1436626473947	0.951235420272028	0.497523
P1ID15	19RV	254	WW	7.68643598615917	81.7060315795982	0.937273899699621	0.490048
P1ID15	19RV	256	WW	1.76186851211073	83.5567248174566	0.924753755450036	0.453208
P1ID15	19RV	259	WW	2.69453287197232	83.9042706816843	0.901399019648954	0.453103
P1ID15	19RV	260	WW	3.49460207612457	81.343817722849	0.940235211291989	0.519873
P1ID15	19RV	262	WW	2.95145328719723	81.5361783025404	0.920676458377838	0.496202
P1ID15	19RV	263	WW	6.68463667820069	82.8228330474183	0.913196340661312	0.50173
P1ID15	19RV	267	WW	3.78629757785467	80.6066212681496	0.928423404218377	0.518351
P1ID15	19RV	271	WW	4.83615916955017	81.2436831720592	0.915968929165896	0.5407
P1ID15	19RV	272	WW	5.60754325259516	83.0726867056351	0.929231930631643	0.479527
P1ID15	19RV	273	WW	7.94927335640138	82.3925116092717	0.915933244722351	0.531913
P1ID15	19RV	275	WW	4.44273356401384	83.8957295561104	0.889594204881649	0.482337
P1ID15	19RV	276	WW	5.91332179930796	82.2995945552648	0.911095406648283	0.491014
P1ID15	19RV	278	WW	5.19837370242215	83.158610825154	0.904522022908548	0.465765
P1ID15	19RV	279	WW	4.82117647058824	82.5075639421603	0.930833442101641	0.505662
P1ID15	19RV	280	WW	4.29093425605536	82.0586958892403	0.891466516413445	0.504038
P1ID15	19RV	281	WW	5.13411764705882	83.8388600721431	0.927776959198447	0.468291
P1ID15	19RV	282	WW	4.20653979238754	82.3600110576483	0.878396145910971	0.462885
P1ID15	19RV	283	WW	6.47685121107266	81.4220817656354	0.945130137999206	0.513916
P1ID15	19RV	284	WW	2.5977508650519	83.4006619928776	0.904884426963267	0.468059
P1ID15	19RV	286	WW	6.32256055363322	82.9279151092909	0.915299798212741	0.48566
P1ID15	19RV	287	WW	3.38356401384083	82.076270887897	0.918276709165018	0.510059
P1ID15	19RV	288	WW	4.75505190311419	83.7368538509264	0.913009758865975	0.468702
P1ID15	19RV	289	WW	2.8283044982699	81.6588224670359	0.914615474709617	0.495208
P1ID15	19RV	290	WW	4.30494809688581	81.5845047299878	0.918801066274919	0.495557
P1ID15	19RV	291	WW	2.28833910034602	81.9841367890781	0.901272785815927	0.481385
P1ID15	19RV	293	WW	5.4743598615917	81.7620972108301	0.930857136236541	0.517864
P1ID15	19RV	294	WW	4.64100346020761	80.1427488555928	0.968653302787323	0.5238
P1ID15	19RV	295	WW	7.51608996539792	84.4807088264728	0.921807280476892	0.462662
P1ID15	19RV	296	WW	6.85522491349481	80.1407093941593	0.944516515264012	0.556243
P1ID15	19RV	298	WW	9.12799307958477	82.6786517370484	0.923500471735199	0.50876
P1ID15	19RV	300	WW	6.91882352941176	83.380598464745	0.911319396934991	0.507209
P1ID15	19RV	301	WW	7.20491349480969	80.938650103904	0.931097339447085	0.522974
P1ID15	19RV	302	WW	2.70352941176471	80.2934187022015	0.911544899326369	0.512001
P1ID15	19RV	303	WW	5.28176470588235	81.5409788976962	0.929754593267532	0.501005
P1ID15	19RV	304	WW	3.36325259515571	82.7657370244589	0.923922919263845	0.47327
P1ID15	19RV	305	WW	4.67543252595156	83.6364916949267	0.930248584736344	0.462458
P1ID15	19RV	306	WW	5.15505190311419	81.8807290323357	0.945153059696576	0.500883
P1ID15	19RV	307	WW	8.72442906574394	82.6865373400919	0.932065589223542	0.526184
P1ID15	19RV	308	WW	3.81958477508651	80.735081690401	0.916712110304274	0.529227
P1ID15	19RV	309	WW	9.46543252595156	81.3987567782039	0.935870678787833	0.525142
P1ID15	19RV	310	WW	7.24688581314879	80.8904070202072	0.931099375521338	0.532284
P1ID15	19RV	311	WW	3.44854671280277	81.2728532605993	0.895843976349732	0.505026
P1ID15	19RV	312	WW	5.29709342560554	80.4120726824761	0.947265852918524	0.514164
P1ID15	19RV	313	WW	8.9480276816609	80.7465200049156	0.931413172894965	0.521571
P1ID15	19RV	314	WW	6.08653979238754	81.0066343787588	0.947315271811935	0.506122
P1ID15	19RV	316	WW	1.8880276816609	80.9850058906138	0.907722438163251	0.499622
P1ID15	19RV	320	WW	4.09141868512111	80.7892614105299	0.904672056320885	0.532378
P1ID15	19RV	321	WW	2.82982698961938	81.9239936236606	0.901794857333919	0.496474
P1ID15	19RV	322	WW	6.01397923875433	82.2084910993564	0.942426026047893	0.494397
P1ID15	19RV	325	WW	5.18705882352941	81.170797223573	0.948365979523909	0.506542
P1ID15	19RV	326	WW	1.35799307958477	82.9376741751785	0.904179123620153	0.452224
P1ID15	19RV	327	WW	5.60100346020761	81.006301569813	0.929619398891901	0.503204
P1ID15	19RV	328	WW	4.17446366782007	82.1001328232514	0.954473883453142	0.480768
P1ID15	19RV	329	WW	6.10595155709343	81.1560073465827	0.926020406238802	0.53023
P1ID15	19RV	332	WW	9.83242214532872	80.2133516259827	0.951101832907312	0.541053
P1ID15	19RV	333	WW	5.24083044982699	82.4187803643629	0.90081684663475	0.468509
P1ID15	19RV	334	WW	8.06795847750865	81.629297031046	0.934216273089973	0.516079
P1ID15	19RV	336	WW	8.29384083044983	81.9842634104743	0.942326797334654	0.512954
P1ID15	19RV	337	WW	6.78927335640138	80.7931640521544	0.939337926304981	0.536617
P1ID15	19RV	338	WW	4.37965397923875	82.8709539406272	0.925478517655867	0.48086
P1ID15	19RV	340	WW	5.68823529411765	83.826587384543	0.920499279470519	0.463548
P1ID15	19RV	342	WW	5.5104152249135	82.1001788067825	0.886400271616465	0.518378
P1ID15	19RV	343	WW	2.98110726643599	80.1919853201488	0.948665775762844	0.539527
P1ID15	19RV	345	WW	4.97993079584775	80.9729978233404	0.905413095226894	0.531415
P1ID15	19RV	348	WW	4.03439446366782	80.9149085934722	0.945500550936592	0.49915
P1ID15	19RV	349	WW	9.88889273356401	82.4613338910201	0.951538618421443	0.505031
P1ID15	19RV	350	WW	2.8956401384083	80.5495387480445	0.932515403826804	0.498902
P1ID15	19RV	351	WW	4.0478892733564	82.658131915129	0.941862936877846	0.483602
P1ID15	19RV	352	WW	10.7595847750865	82.3552548013662	0.915628588429857	0.502483
P1ID15	19RV	353	WW	3.31020761245675	82.5944591008325	0.913711261963992	0.47434
P1ID15	19RV	354	WW	2.15854671280277	81.9329142691423	0.913191107707191	0.49616
P1ID15	19RV	355	WW	1.5801384083045	83.294048236979	0.920458478465808	0.451886
P1ID15	19RV	356	WW	7.72432525951557	82.1825321676299	0.935528336796785	0.509126
P1ID15	19RV	357	WW	3.14304498269896	80.7730386506742	0.959757496709056	0.496818
P1ID15	19RV	358	WW	9.14221453287197	82.2412241001519	0.945260016286328	0.513314
P1ID15	19RV	359	WW	5.43968858131488	82.1068825272127	0.953260133864781	0.505286
P1ID15	19RV	360	WW	4.39532871972318	82.3228365383574	0.93761819580962	0.492509
P1ID15	19RV	362	WW	7.56124567474048	82.2627059732261	0.938697659505028	0.523949
P1ID15	19RV	363	WW	2.30647058823529	81.2214976585409	0.926225072408838	0.493379
P1ID15	19RV	366	WW	6.14480968858132	79.9145555766833	0.967221993598983	0.512731
P1ID15	19RV	367	WW	7.71989619377163	83.4164024791762	0.937192254852646	0.502973
P1ID15	19RV	368	WW	5.06231833910035	82.4772767410436	0.940564569680113	0.495457
P1ID15	19RV	371	WW	0.747785467128028	79.3989550225663	0.920123526304485	0.516813
P1ID15	19RV	373	WW	6.26352941176471	82.0353291607684	0.937071638155345	0.505764
P1ID15	19RV	374	WW	3.33709342560554	78.4658394505201	0.940093885248348	0.515949
P1ID15	19RV	378	WW	8.46761245674741	81.7085795730491	0.955857063093244	0.50148
P1ID15	19RV	379	WW	3.63626297577855	81.3754146270563	0.941927439859182	0.5113
P1ID15	19RV	380	WW	5.73913494809689	80.6565218713141	0.92271144345278	0.559665
P1ID15	19RV	381	WW	10.3777162629758	82.9642313342326	0.913740077906446	0.510099
P1ID15	19RV	382	WW	7.64626297577855	82.3597900105902	0.897762874576606	0.486249
P1ID15	19RV	383	WW	8.72989619377163	79.6380600223076	0.953656350807389	0.537845
P1ID15	19RV	384	WW	9.07560553633218	82.2897447295296	0.917338234327833	0.517446
P1ID15	19RV	385	WW	6.87404844290657	82.0317244626031	0.923979660485955	0.497947
P1ID15	19RV	386	WW	1.03346020761246	79.6217050957896	0.927536371046992	0.489469
P1ID15	19RV	387	WW	7.58719723183391	83.1591938385727	0.860479349021836	0.524503
P1ID15	19RV	388	WW	1.50152249134948	81.8691674528346	0.915183024052651	0.471632
P1ID15	19RV	389	WW	3.54975778546713	82.8623249665688	0.933747636992902	0.487726
P1ID15	19RV	390	WW	9.12121107266436	80.4668625053884	0.950115350358462	0.547896
P1ID15	19RV	391	WW	8.98076124567474	81.4396590134194	0.946728805935736	0.529134
P1ID15	19RV	392	WW	2.75539792387543	80.2315770715336	0.975126434883455	0.532883
P1ID15	19RV	394	WW	2.71044982698962	82.2812869887731	0.934590592877167	0.48155
P1ID15	19RV	395	WW	6.8143598615917	82.1474578071313	0.937955371961222	0.519987
P1ID15	19RV	398	WW	2.30692041522491	81.6693860996005	0.901253159748533	0.502809
P1ID15	19RV	399	WW	1.02979238754325	81.2114907624332	0.861398567551046	0.479319
P1ID15	19RV	400	WW	2.64529411764706	83.1768591939608	0.879984526967286	0.461448
P1ID15	19RV	401	WW	2.28134948096886	81.7308853360993	0.935503915934721	0.477153
P1ID15	19RV	404	WW	4.89795847750865	82.1528893881804	0.917455286037774	0.509181
P1ID15	19RV	405	WW	3.89622837370242	81.4171482386915	0.922799837206633	0.479135
P1ID15	19RV	409	WW	6.08304498269896	81.9259014389582	0.916845913926073	0.510747
P1ID15	19RV	413	WW	9.74629757785467	82.1356103845166	0.927680430358802	0.510086
P1ID15	19RV	414	WW	4.87058823529412	80.974060547933	0.936781488952664	0.506638
P1ID15	19RV	415	WW	4.84522491349481	82.440080276335	0.903453116802204	0.487936
P1ID15	19RV	416	WW	1.36280276816609	80.4575151896451	0.947494356753242	0.479777
P1ID15	19RV	417	WW	5.82923875432526	82.0767597723066	0.944184050674526	0.523182
P1ID15	19RV	418	WW	3.74418685121107	81.1403565824753	0.923294917127284	0.521221
P1ID15	19RV	419	WW	6.52204152249135	81.8175306644995	0.950193634143537	0.513081
P1ID15	19RV	422	WW	2.23692041522491	79.1450847941624	0.918538922066952	0.539848
P1ID15	19RV	423	WW	6.34910034602076	82.7802055476584	0.909311116618087	0.508446
P1ID15	19RV	424	WW	6.18885813148789	81.6113322082946	0.952994295215434	0.523245
P1ID15	19RV	425	WW	8.65453287197232	82.7888294457522	0.938583347727757	0.497878
P1ID15	19RV	426	WW	3.91636678200692	82.7511932875504	0.87890950859093	0.484057
P1ID15	19RV	427	WW	1.82467128027682	84.7125834239619	0.893904070946655	0.428942
P1ID15	19RV	428	WW	4.17667820069204	82.97055324191	0.896827127309637	0.478809
P1ID15	19RV	429	WW	0.81	83.5517703642318	0.883155588236746	0.405262
P1ID15	19RV	430	WW	5.65480968858131	80.9089533307037	0.933985441568541	0.528491
P1ID15	19RV	433	WW	0.552110726643599	78.427145210586	0.941989631336406	0.5208
P1ID15	19RV	434	WW	4.99034602076125	82.880325267397	0.905565690769027	0.445641
P1ID15	19RV	435	WW	6.05626297577855	81.0320801792117	0.956852809858039	0.536415
P1ID15	19RV	436	WW	4.109723183391	82.4559247236457	0.932478300945541	0.500137
P1ID15	19RV	437	WW	7.18193771626298	84.5118508320973	0.910231352385714	0.464054
P1ID15	19RV	438	WW	5.51688581314879	85.4819121476742	0.891854990154609	0.438784
P1ID15	19RV	440	WW	4.83145328719723	83.1636219346461	0.894243859634177	0.469516
P1ID15	19RV	441	WW	4.13429065743945	83.9054606558141	0.940119726839441	0.445013
P1ID15	19RV	443	WW	4.85401384083045	81.0420890677667	0.911034519519434	0.525297
P1ID15	19RV	444	WW	5.50636678200692	83.2344596947517	0.928435792768041	0.473537
P1ID15	19RV	445	WW	6.72896193771626	83.29957276812	0.948360826421404	0.485031
P1ID15	19RV	446	WW	4.2263321799308	81.7603775625149	0.945429444827926	0.496909
P1ID15	19RV	447	WW	3.87768166089965	81.7732489641615	0.929680679256144	0.500312
P1ID15	19RV	448	WW	4.25283737024221	79.4143853971961	0.940414792095184	0.550348
P1ID15	19RV	449	WW	12.7931487889273	82.9727247484995	0.931250671302466	0.502754
P1ID15	19RV	450	WW	4.58370242214533	83.5150156056172	0.904938939080313	0.453154
P1ID15	19RV	451	WW	5.5681660899654	82.059365376921	0.914599638342246	0.490519
P1ID15	19RV	452	WW	6.08480968858131	84.349492787354	0.919662564596654	0.45668
P1ID15	19RV	453	WW	5.81716262975779	82.9684777302848	0.930131588990175	0.484767
P1ID15	19RV	454	WW	4.47038062283737	84.4053718429719	0.916773901012661	0.430055
P1ID15	19RV	455	WW	6.53941176470588	81.560628600938	0.894930853806879	0.508054
P1ID15	19RV	456	WW	6.05314878892734	82.4427895669903	0.907244689027837	0.472277
P1ID15	19RV	458	WW	11.9138062283737	82.7681014043407	0.922727759674174	0.513403
P1ID15	19RV	459	WW	9.62186851211073	81.5101396343699	0.914033314978495	0.528471
P1ID15	19RV	461	WW	5.10356401384083	82.2182653298665	0.928298921629806	0.479149
P1ID15	19RV	462	WW	8.46446366782007	82.4836602514688	0.915065847308629	0.473216
P1ID15	19RV	463	WW	7.74674740484429	81.8640245941566	0.924268716407467	0.503088
P1ID15	19RV	464	WW	5.09006920415225	81.3804734107139	0.908634753170555	0.520177
P1ID15	19RV	465	WW	9.69089965397924	80.3260126706506	0.957129519077879	0.530169
P1ID15	19RV	466	WW	5.15217993079585	82.737242701383	0.922970757651945	0.489222
P1ID15	19RV	467	WW	7.9316955017301	83.8526262730757	0.920587301621119	0.469367
P1ID15	19RV	468	WW	10.2620069204152	81.8101295657328	0.933280088749445	0.524623
P1ID15	19RV	469	WW	8.04539792387543	82.8233569208174	0.949347068310702	0.499746
P1ID15	19RV	470	WW	13.1790657439446	81.5045849062717	0.951267093583332	0.54187
P1ID15	19RV	471	WW	5.15221453287197	83.7535914203404	0.898620422087985	0.461373
P1ID15	19RV	472	WW	5.62941176470588	82.5274747019039	0.92663809015455	0.490846
P1ID15	19RV	475	WW	10.5009342560554	81.6816167265979	0.940139748944604	0.535818
P1ID15	19RV	476	WW	7.20373702422145	81.2695168351133	0.948749840133009	0.500416
P1ID15	19RV	477	WW	7.16712802768166	83.3308391413614	0.888437013778048	0.497458
P1ID15	19RV	478	WW	6.07051903114187	80.0215769545105	0.921917837582929	0.559818
P1ID15	19RV	481	WW	7.10955017301038	81.381292201933	0.941170125983915	0.513637
P1ID15	19RV	482	WW	4.63664359861592	80.3964354263329	0.921729240349445	0.529296
P1ID15	19RV	483	WW	2.900276816609	80.5003799030298	0.892296311261111	0.504888
P1ID15	19RV	484	WW	7.38083044982699	81.1487570121328	0.94248170982478	0.542231
P1ID15	19RV	485	WW	9.88439446366782	82.282759882411	0.904944095434649	0.529116
P1ID15	19RV	488	WW	6.58456747404844	81.7079297377861	0.952978648308108	0.526984
P1ID15	19RV	489	WW	4.04477508650519	80.4261344346333	0.945130949006268	0.507984
P1ID15	19RV	490	WW	2.80370242214533	82.6769179801526	0.938855405206338	0.47519
P1ID15	19RV	491	WW	5.46602076124567	81.9967470451974	0.919001318712097	0.514138
P1ID15	19RV	493	WW	3.81356401384083	80.9459520685481	0.891348217729218	0.495239
P1ID15	19RV	495	WW	6.1483044982699	82.9766537053907	0.89431335318608	0.489269
P1ID15	19RV	496	WW	4.99186851211073	81.0799770401653	0.885463752285072	0.532806
P1ID15	19RV	498	WW	3.52698961937716	83.843973759591	0.917378393009048	0.452585
P1ID15	19RV	500	WW	5.70650519031142	83.1724943295804	0.895628592893984	0.473852
P1ID15	19RV	Can-0	WW	2.97352941176471	79.1735446561925	0.979207999811359	0.551313
P1ID15	19RV	Can-0	WW	8.03221453287197	80.0697351208121	0.973719062602733	0.553618
P1ID15	19RV	Can-0	WW	6.74792387543253	80.1794583608837	0.968383850073596	0.553018
P1ID15	19RV	Can-0	WW	6.46795847750865	80.3606219466342	0.96882815026289	0.559739
P1ID15	19RV	Col-0	WW	5.52446366782007	85.6684894878752	0.865474136934354	0.43247
P1ID15	19RV	Col-0	WW	2.40048442906574	85.1849611111511	0.889875566147915	0.421268
P1ID15	19RV	Col-0	WW	5.00256055363322	85.4301789744787	0.876556169300818	0.430689
P1ID15	19RV	Col-0	WW	5.94228373702422	85.7053996580241	0.879484661066775	0.438818
P2ID16	19RV	2	WW	1.2083044982699	81.1576195650066	0.891915508401077	0.445062
P2ID16	19RV	4	WW	1.83449826989619	83.9213490137515	0.868537863084244	0.416329
P2ID16	19RV	5	WW	1.53813148788927	79.8117596599232	0.964885946554883	0.467807
P2ID16	19RV	6	WW	4.03245674740484	83.0422242429497	0.92532334572456	0.428798
P2ID16	19RV	7	WW	5.30989619377163	81.6181046200143	0.91494529660784	0.454725
P2ID16	19RV	8	WW	3.31719723183391	82.0158743855513	0.921155469732351	0.44536
P2ID16	19RV	9	WW	2.84387543252595	82.0737907801735	0.916695905035598	0.439491
P2ID16	19RV	10	WW	5.16276816608997	81.9329748042006	0.918974617544262	0.436325
P2ID16	19RV	11	WW	2.93536332179931	81.6087435459827	0.924765733362565	0.460693
P2ID16	19RV	12	WW	9.13910034602076	82.8749750211456	0.918218431924666	0.43327
P2ID16	19RV	13	WW	8.13757785467128	81.267681863286	0.946594965295146	0.469819
P2ID16	19RV	15	WW	14.6064705882353	82.2601540616246	0.907695536047168	0.490843
P2ID16	19RV	18	WW	2.05930795847751	81.9998209570071	0.90658035246589	0.444809
P2ID16	19RV	19	WW	7.67847750865052	84.4543986543225	0.922400629901481	0.414033
P2ID16	19RV	20	WW	6.44508650519031	82.3370566049093	0.901750119833743	0.456883
P2ID16	19RV	21	WW	9.40861591695502	79.9074160264655	0.936271040007275	0.527804
P2ID16	19RV	22	WW	2.65048442906574	83.4053371691747	0.904219202666943	0.414557
P2ID16	19RV	24	WW	6.23602076124567	82.4653731359321	0.908839953125832	0.450568
P2ID16	19RV	25	WW	3.36335640138408	82.055525743497	0.922169360859827	0.460744
P2ID16	19RV	26	WW	0.889273356401384	80.9098402075695	0.923940454886192	0.461566
P2ID16	19RV	27	WW	4.86010380622837	82.8967092916176	0.906958632096306	0.425644
P2ID16	19RV	28	WW	2.34550173010381	83.6538480826731	0.891136965146707	0.402774
P2ID16	19RV	29	WW	2.08910034602076	80.9862889633829	0.92296254107524	0.472304
P2ID16	19RV	31	WW	4.10429065743945	81.97458207976	0.902938820013552	0.453073
P2ID16	19RV	33	WW	3.68439446366782	82.5097663237125	0.880104889836436	0.444657
P2ID16	19RV	34	WW	5.80287197231834	81.5306227517463	0.931578751941646	0.484769
P2ID16	19RV	36	WW	4.65214532871972	82.6444237287475	0.883763604441666	0.435152
P2ID16	19RV	38	WW	5.27557093425606	82.1530983180458	0.927564555443739	0.440203
P2ID16	19RV	39	WW	4.06107266435986	82.3161928169743	0.922369900355762	0.454517
P2ID16	19RV	40	WW	4.91975778546713	85.2245422440087	0.907381911015711	0.393665
P2ID16	19RV	41	WW	5.05643598615917	82.683774990718	0.894306701123757	0.444224
P2ID16	19RV	42	WW	2.29522491349481	81.7450715014768	0.922077803692085	0.449773
P2ID16	19RV	44	WW	5.83795847750865	83.3313722086847	0.922342143380221	0.432877
P2ID16	19RV	45	WW	3.98162629757785	79.7840095262809	0.959620650866918	0.51562
P2ID16	19RV	46	WW	3.06861591695502	82.3277593331305	0.918983041591674	0.439487
P2ID16	19RV	47	WW	3.3018339100346	79.3143492939523	0.900628935729837	0.512135
P2ID16	19RV	49	WW	4.45598615916955	83.6767986501292	0.891981432112623	0.42762
P2ID16	19RV	50	WW	4.08602076124567	81.5823969582193	0.919147928253646	0.447521
P2ID16	19RV	51	WW	4.84280276816609	84.5925505687815	0.895460001394547	0.401564
P2ID16	19RV	54	WW	7.09543252595156	82.8335368382251	0.919953637778587	0.452955
P2ID16	19RV	56	WW	4.94491349480969	83.9313170306108	0.908868524406209	0.42776
P2ID16	19RV	57	WW	9.04792387543253	82.0501702862208	0.86231134299274	0.477255
P2ID16	19RV	58	WW	0.961868512110727	79.0992565505559	0.923660551673896	0.483184
P2ID16	19RV	60	WW	5.85664359861592	81.4544339464351	0.909633950713447	0.475018
P2ID16	19RV	61	WW	5.62460207612457	83.6067559047581	0.917739675507422	0.418931
P2ID16	19RV	62	WW	7.49612456747405	81.9340716486596	0.920559243275646	0.477109
P2ID16	19RV	64	WW	8.8736678200692	82.2454499100621	0.919651196260638	0.465534
P2ID16	19RV	65	WW	5.28377162629758	82.5285114841042	0.901761730220993	0.46653
P2ID16	19RV	66	WW	5.75570934256055	82.1897543475957	0.889995820730007	0.483338
P2ID16	19RV	68	WW	2.28640138408305	81.9981791885753	0.933689417232178	0.438099
P2ID16	19RV	69	WW	8.87370242214533	82.7564023181344	0.918765064433246	0.452639
P2ID16	19RV	70	WW	6.3856401384083	83.3179689214213	0.901572311258762	0.438272
P2ID16	19RV	72	WW	2.35391003460208	81.2006254289211	0.873593127105287	0.485385
P2ID16	19RV	73	WW	2.97062283737024	80.5874501195271	0.891715465901362	0.482248
P2ID16	19RV	75	WW	7.08456747404844	80.8303391801416	0.933784645403146	0.520704
P2ID16	19RV	76	WW	4.36705882352941	83.2843503684613	0.892989226777007	0.452418
P2ID16	19RV	77	WW	4.64079584775086	82.4758146756456	0.933733944973804	0.466287
P2ID16	19RV	78	WW	2.54626297577855	80.8289493615436	0.934688089933502	0.470392
P2ID16	19RV	79	WW	6.21512110726644	82.2677315602455	0.907277966978671	0.471574
P2ID16	19RV	80	WW	7.40145328719723	81.9988788502332	0.954223063438975	0.464935
P2ID16	19RV	81	WW	7.13117647058824	82.8018909122878	0.938563023551992	0.445992
P2ID16	19RV	82	WW	4.97543252595156	82.800822787683	0.89960841457334	0.465288
P2ID16	19RV	84	WW	5.85743944636678	80.9466332956564	0.89597440853906	0.497666
P2ID16	19RV	87	WW	5.20532871972318	83.954650370519	0.868672918807811	0.435904
P2ID16	19RV	89	WW	3.33916955017301	80.5886738794107	0.907131900914284	0.496782
P2ID16	19RV	90	WW	3.96923875432526	82.346519769657	0.900592607144026	0.488688
P2ID16	19RV	92	WW	6.27650519031142	82.4111432036242	0.879941120321942	0.485057
P2ID16	19RV	93	WW	6.86397923875433	84.4652605487479	0.91685974599411	0.428494
P2ID16	19RV	97	WW	8.19290657439446	83.7210196112578	0.861282209871408	0.464027
P2ID16	19RV	100	WW	8.75840830449827	81.8971277952511	0.944003002759292	0.49288
P2ID16	19RV	101	WW	13.2587543252595	81.340518975313	0.928689570780844	0.493594
P2ID16	19RV	102	WW	7.31321799307958	79.9065278988395	0.932250136010588	0.518342
P2ID16	19RV	107	WW	6.4463321799308	84.5395260479885	0.889723933646616	0.443263
P2ID16	19RV	108	WW	10.5448788927336	81.052742456556	0.954282763500476	0.507371
P2ID16	19RV	109	WW	1.3618339100346	81.9711257544569	0.919177536442552	0.464361
P2ID16	19RV	111	WW	10.2423529411765	82.6166405471988	0.907860435700904	0.502822
P2ID16	19RV	112	WW	6.38449826989619	81.1580585907733	0.949306630099042	0.511199
P2ID16	19RV	114	WW	6.57480968858131	84.1166156146265	0.887482878285947	0.457022
P2ID16	19RV	115	WW	5.99083044982699	83.6761147589448	0.915947616398345	0.460144
P2ID16	19RV	116	WW	2.53546712802768	81.5944947961458	0.923315165981616	0.474661
P2ID16	19RV	117	WW	5.3923875432526	82.0842604125927	0.924749668723888	0.493546
P2ID16	19RV	118	WW	1.98325259515571	80.9148454768665	0.902504630375262	0.49672
P2ID16	19RV	120	WW	1.33432525951557	80.1926960108755	0.905365967953438	0.507886
P2ID16	19RV	121	WW	2.84155709342561	84.6084332957629	0.875486281045878	0.415192
P2ID16	19RV	125	WW	4.0176124567474	84.8877105267901	0.864668707346914	0.429922
P2ID16	19RV	126	WW	3.78716262975779	81.4792895683181	0.892292152550801	0.480653
P2ID16	19RV	128	WW	5.1839446366782	81.3008804919006	0.939972712141097	0.499856
P2ID16	19RV	129	WW	4.47235294117647	81.0367807183435	0.919692033693762	0.496353
P2ID16	19RV	130	WW	8.19072664359862	81.0949451295409	0.931780998703835	0.533111
P2ID16	19RV	131	WW	8.2283044982699	82.9270998776512	0.928061746785179	0.467911
P2ID16	19RV	132	WW	3.379723183391	84.2273118005278	0.913559111687201	0.435117
P2ID16	19RV	133	WW	4.3023875432526	82.6871163265291	0.937786950929623	0.445503
P2ID16	19RV	134	WW	6.19896193771626	83.120688486946	0.924015688738188	0.464792
P2ID16	19RV	135	WW	5.47463667820069	81.0140534447079	0.928308587964415	0.525957
P2ID16	19RV	136	WW	9.20695501730104	83.6043513851768	0.921166568875056	0.470388
P2ID16	19RV	139	WW	5.04557093425606	79.7301801196212	0.898462313477557	0.533984
P2ID16	19RV	140	WW	6.49038062283737	81.3482494697679	0.925416748764629	0.512599
P2ID16	19RV	141	WW	10.2280276816609	81.9516726058158	0.939913444087673	0.508573
P2ID16	19RV	142	WW	7.68103806228374	82.5359862565472	0.877099630361901	0.488586
P2ID16	19RV	143	WW	2.46256055363322	82.6725783725817	0.896900191069341	0.463706
P2ID16	19RV	144	WW	5.63664359861592	83.2051568980685	0.902421823905646	0.451065
P2ID16	19RV	145	WW	3.90927335640138	82.1134986752097	0.900896468533976	0.474194
P2ID16	19RV	146	WW	3.46418685121107	81.9817388116898	0.868443360109005	0.497591
P2ID16	19RV	147	WW	3.27173010380623	84.7355404758856	0.900753637685769	0.411869
P2ID16	19RV	149	WW	5.42685121107266	83.840535103091	0.862966443970418	0.461765
P2ID16	19RV	150	WW	6.48335640138408	81.0280613137615	0.933526421468639	0.502016
P2ID16	19RV	151	WW	2.87598615916955	83.5664279770454	0.896873543200429	0.454764
P2ID16	19RV	152	WW	4.05979238754325	82.9265904769077	0.902218079580819	0.459181
P2ID16	19RV	153	WW	4.11079584775087	81.8746187515616	0.933624055708638	0.494286
P2ID16	19RV	154	WW	6.91079584775087	80.7622694485887	0.921004489500362	0.517875
P2ID16	19RV	157	WW	7.10155709342561	83.8780949095501	0.913509667624909	0.451869
P2ID16	19RV	158	WW	6.60055363321799	81.7916982004709	0.932932636813278	0.489481
P2ID16	19RV	160	WW	8.51356401384083	82.173267449825	0.939967439073112	0.5006
P2ID16	19RV	161	WW	4.46048442906574	80.9466475194705	0.942857170845243	0.510421
P2ID16	19RV	162	WW	7.29256055363322	82.5666623691306	0.925491262664038	0.455917
P2ID16	19RV	164	WW	4.02352941176471	79.4102589947734	0.887401129192455	0.526571
P2ID16	19RV	165	WW	5.65325259515571	81.8772845585146	0.907592025785081	0.492688
P2ID16	19RV	168	WW	6.22743944636678	82.8141224413225	0.934865873407027	0.468699
P2ID16	19RV	169	WW	10.4015224913495	82.8884616064065	0.923252105799667	0.465975
P2ID16	19RV	170	WW	6.40460207612457	84.5118783823333	0.863505942592727	0.454263
P2ID16	19RV	171	WW	3.41993079584775	84.5936428985996	0.857403786453652	0.431644
P2ID16	19RV	173	WW	7.30404844290657	83.3667285554085	0.89758209432454	0.469125
P2ID16	19RV	174	WW	7.87536332179931	84.8798403953837	0.884854496887539	0.424905
P2ID16	19RV	179	WW	10.7585813148789	81.5210964985137	0.89078410841993	0.50618
P2ID16	19RV	180	WW	6.45660899653979	82.8135726406895	0.915980746037584	0.467644
P2ID16	19RV	181	WW	7.10256055363322	83.4543202454173	0.913082060796972	0.456503
P2ID16	19RV	182	WW	1.81228373702422	81.6254075816801	0.903566198996812	0.481465
P2ID16	19RV	184	WW	2.12785467128028	81.453584838252	0.911829625329419	0.478874
P2ID16	19RV	186	WW	7.42051903114187	83.0240421772546	0.907270627700306	0.455504
P2ID16	19RV	187	WW	1.74114186851211	83.8983329558464	0.904127111769807	0.427781
P2ID16	19RV	188	WW	3.20595155709343	82.7703040574065	0.913204127594739	0.450238
P2ID16	19RV	192	WW	3.5481660899654	81.612524317421	0.933970464350446	0.470076
P2ID16	19RV	194	WW	3.80311418685121	81.8835140621099	0.915405682347462	0.483075
P2ID16	19RV	195	WW	7.68089965397924	80.756548752683	0.917666069260565	0.51891
P2ID16	19RV	197	WW	7.43875432525952	82.2588772573338	0.886364642306748	0.497046
P2ID16	19RV	198	WW	4.20871972318339	79.7654515227443	0.932906709662487	0.509817
P2ID16	19RV	199	WW	2.49429065743945	79.0530569219958	0.929627322587016	0.526568
P2ID16	19RV	200	WW	8.15785467128028	83.1105385464619	0.919852185424941	0.479655
P2ID16	19RV	201	WW	4.20141868512111	80.8911283258305	0.943925543494543	0.500695
P2ID16	19RV	202	WW	7.34878892733564	81.8953604262856	0.907364682753591	0.473055
P2ID16	19RV	203	WW	3.03311418685121	81.5359132681477	0.871628562856286	0.49995
P2ID16	19RV	204	WW	6.0563321799308	81.5011353455902	0.915664376738778	0.503946
P2ID16	19RV	205	WW	6.73913494809689	84.125881529672	0.912846922597228	0.434571
P2ID16	19RV	208	WW	4.2323875432526	81.7399198191571	0.934770340768485	0.478448
P2ID16	19RV	210	WW	7.74086505190311	83.9426079659173	0.904807395096515	0.446458
P2ID16	19RV	211	WW	3.59038062283737	82.7019867297875	0.913942755626598	0.460447
P2ID16	19RV	214	WW	7.15557093425606	83.3210501884343	0.909537588068822	0.456887
P2ID16	19RV	215	WW	7.31508650519031	83.4644418590677	0.878802833329799	0.47153
P2ID16	19RV	216	WW	6.63269896193772	81.7048477264027	0.917903890875691	0.51171
P2ID16	19RV	217	WW	2.05944636678201	81.3841924326918	0.891598954899717	0.494498
P2ID16	19RV	218	WW	12.7525605536332	81.4690238807898	0.924714990265017	0.497176
P2ID16	19RV	219	WW	2.2880276816609	80.3074722305273	0.961575362199539	0.48592
P2ID16	19RV	221	WW	8.19162629757786	82.6886384296499	0.927873306803236	0.472922
P2ID16	19RV	223	WW	1.15865051903114	80.6763826414695	0.933000448528722	0.479345
P2ID16	19RV	224	WW	1.05124567474048	81.3519751080944	0.887697282677529	0.489526
P2ID16	19RV	225	WW	1.33612456747405	79.4047349849691	0.907599091756651	0.490177
P2ID16	19RV	226	WW	3.71128027681661	79.8210300945945	0.950259517748071	0.516535
P2ID16	19RV	227	WW	6.07352941176471	81.8421864251564	0.902950463664662	0.490872
P2ID16	19RV	228	WW	5.86131487889273	82.5433301829427	0.937668544859071	0.461969
P2ID16	19RV	229	WW	4.78961937716263	82.3669004347776	0.91286684081693	0.486553
P2ID16	19RV	231	WW	9.28626297577855	80.9799318001177	0.911070115714413	0.515234
P2ID16	19RV	233	WW	3.65446366782007	80.3846947845094	0.944061855713173	0.478727
P2ID16	19RV	234	WW	5.83076124567474	83.5705822190104	0.904754505835015	0.448585
P2ID16	19RV	235	WW	2.34283737024221	82.2378951387104	0.931252903052166	0.460722
P2ID16	19RV	236	WW	5.88782006920415	81.3176583540884	0.923729357158509	0.50199
P2ID16	19RV	238	WW	7.93287197231834	83.0306935806481	0.904358227210591	0.500364
P2ID16	19RV	239	WW	3.90584775086505	81.0128855168867	0.943219608350672	0.502235
P2ID16	19RV	241	WW	3.81965397923875	81.2354998200578	0.943261093953104	0.493129
P2ID16	19RV	242	WW	4.25349480968858	84.1793014144825	0.902083333333333	0.433008
P2ID16	19RV	243	WW	3.47439446366782	82.2712155235187	0.947369374540732	0.491271
P2ID16	19RV	244	WW	7.10214532871972	84.2581951575185	0.90078201922946	0.440782
P2ID16	19RV	245	WW	5.7659169550173	84.1755759095298	0.923352872000715	0.436229
P2ID16	19RV	247	WW	10.1252941176471	84.1412569838823	0.886178498827548	0.461426
P2ID16	19RV	248	WW	2.02557093425606	82.1979751626978	0.930325216875701	0.465474
P2ID16	19RV	249	WW	3.79249134948097	81.9625410458008	0.898772428395136	0.478913
P2ID16	19RV	250	WW	5.24709342560554	82.4066390041494	0.900067560375297	0.460329
P2ID16	19RV	252	WW	5.75072664359862	82.4070832123472	0.917497165063522	0.477083
P2ID16	19RV	253	WW	3.88505190311419	80.6148272659123	0.931887309443033	0.493422
P2ID16	19RV	254	WW	1.60221453287197	81.8046509115098	0.91823465821126	0.483793
P2ID16	19RV	256	WW	3.24269896193772	84.5985371964278	0.896539481501877	0.414042
P2ID16	19RV	259	WW	7.27640138408305	85.2430216055106	0.885145128689504	0.416079
P2ID16	19RV	260	WW	3.62190311418685	80.7303020403315	0.923586633881601	0.510395
P2ID16	19RV	262	WW	6.59491349480969	83.8622160842772	0.898192782817438	0.410742
P2ID16	19RV	263	WW	2.65539792387543	82.6349472376251	0.910208970891375	0.472506
P2ID16	19RV	267	WW	9.55678200692041	80.7338903071571	0.931544309346377	0.520116
P2ID16	19RV	271	WW	7.54283737024221	82.6915284258127	0.894702514028752	0.470997
P2ID16	19RV	272	WW	6.20231833910035	83.523271733788	0.921283467145454	0.442785
P2ID16	19RV	273	WW	2.71674740484429	82.2460364056413	0.900881815641858	0.46529
P2ID16	19RV	275	WW	0.86681660899654	82.5127265942986	0.892767144521141	0.441278
P2ID16	19RV	276	WW	9.23730103806228	83.1054093758636	0.888996644490564	0.464013
P2ID16	19RV	278	WW	1.62681660899654	82.3774256514811	0.895613024415175	0.446116
P2ID16	19RV	279	WW	2.34799307958477	82.641713553923	0.912017135713247	0.474331
P2ID16	19RV	280	WW	4.90923875432526	82.9847708237511	0.882128011541643	0.472723
P2ID16	19RV	281	WW	4.93003460207612	83.603928101098	0.922814634309923	0.447305
P2ID16	19RV	282	WW	8.44384083044983	85.3386199567434	0.859669109996069	0.43247
P2ID16	19RV	283	WW	5.10550173010381	81.6883365061046	0.925014338033477	0.488212
P2ID16	19RV	284	WW	1.07346020761246	80.9236022634354	0.930253656379316	0.474855
P2ID16	19RV	286	WW	3.53429065743945	81.6983710835871	0.911558442636215	0.481994
P2ID16	19RV	287	WW	8.44785467128028	82.7813871344104	0.907757856526884	0.49863
P2ID16	19RV	288	WW	1.9240830449827	82.626029179482	0.936161092614166	0.447221
P2ID16	19RV	289	WW	5.58702422145329	84.0313011041884	0.888871734178116	0.449504
P2ID16	19RV	290	WW	8.76626297577855	82.8362127422022	0.907086047502674	0.459932
P2ID16	19RV	291	WW	6.18498269896194	83.5074657528618	0.888407906817252	0.452015
P2ID16	19RV	293	WW	6.35588235294118	83.5530070845919	0.914249499289665	0.460346
P2ID16	19RV	294	WW	7.30467128027682	81.2676721282677	0.962362812066472	0.511069
P2ID16	19RV	295	WW	6.97861591695502	84.0300450749476	0.908967762726556	0.449945
P2ID16	19RV	296	WW	7.13453287197232	81.2899081054599	0.925527060238494	0.517161
P2ID16	19RV	298	WW	6.94010380622837	83.2172338827164	0.923987308868843	0.448187
P2ID16	19RV	300	WW	6.38404844290657	83.8527262188299	0.912523425033371	0.459978
P2ID16	19RV	301	WW	4.97024221453287	80.1481876440918	0.930358179535298	0.518483
P2ID16	19RV	302	WW	3.66899653979239	81.1472812224906	0.931569009239361	0.475574
P2ID16	19RV	303	WW	4.13318339100346	82.6188875039648	0.932495204625022	0.447306
P2ID16	19RV	304	WW	3.58657439446367	83.5988461606527	0.928117236706733	0.438361
P2ID16	19RV	305	WW	4.71501730103806	84.3899071126175	0.924191965875841	0.457623
P2ID16	19RV	306	WW	4.75934256055363	84.1708578797299	0.90175302119049	0.444775
P2ID16	19RV	307	WW	6.16377162629758	83.3332195638076	0.911497902743062	0.466085
P2ID16	19RV	308	WW	10.1921799307958	82.9683167726465	0.859606795050157	0.491652
P2ID16	19RV	309	WW	3.39629757785467	81.6127405071363	0.941947721699788	0.484484
P2ID16	19RV	310	WW	10.3577508650519	82.1773814917296	0.907276288788011	0.48243
P2ID16	19RV	311	WW	2.64920415224913	81.6728417503741	0.91022699808511	0.484101
P2ID16	19RV	312	WW	3.81484429065744	80.6464054729907	0.951409151497268	0.491395
P2ID16	19RV	313	WW	11.4718339100346	82.1544230360755	0.923870940804791	0.502963
P2ID16	19RV	314	WW	9.3360553633218	81.9748870153868	0.936577280322543	0.484153
P2ID16	19RV	316	WW	6.71214532871972	83.9273895799982	0.89367994349415	0.455882
P2ID16	19RV	319	WW	6.57643598615917	82.767585216388	0.858873696782702	0.482268
P2ID16	19RV	320	WW	6.30747404844291	81.4658254333999	0.894720218679653	0.522408
P2ID16	19RV	321	WW	4.65546712802768	84.1501097265856	0.911738430556989	0.455359
P2ID16	19RV	322	WW	2.42200692041523	81.5904394552206	0.954748350032344	0.480767
P2ID16	19RV	325	WW	2.30034602076125	79.6879715030322	0.923216543583663	0.521193
P2ID16	19RV	326	WW	0.87	82.603691647809	0.895376383520081	0.439007
P2ID16	19RV	327	WW	8.39892733564014	83.4312561836341	0.904455234997296	0.467899
P2ID16	19RV	328	WW	6.79771626297578	83.2594234782205	0.930707478175833	0.474474
P2ID16	19RV	329	WW	5.59581314878893	81.5810281197292	0.928336827462084	0.508949
P2ID16	19RV	332	WW	8.8857785467128	81.6030379984426	0.937417392633989	0.477409
P2ID16	19RV	333	WW	3.14996539792388	83.2557757305422	0.882363484747545	0.441306
P2ID16	19RV	334	WW	6.35750865051903	81.5942553173111	0.913939073737821	0.494007
P2ID16	19RV	336	WW	2.30328719723183	82.3286916159653	0.947831653170275	0.453825
P2ID16	19RV	337	WW	7.64702422145329	83.3569522555985	0.904579107875685	0.451529
P2ID16	19RV	338	WW	1.74128027681661	82.1542398118745	0.90813651739726	0.457026
P2ID16	19RV	340	WW	2.87110726643599	83.319214878903	0.905333327236186	0.437363
P2ID16	19RV	342	WW	3.51546712802768	82.5777228090379	0.850175525022665	0.483122
P2ID16	19RV	343	WW	1.66799307958478	78.3995101316077	0.925670903492718	0.534913
P2ID16	19RV	345	WW	0.64961937716263	80.118201837538	0.937322997222794	0.481419
P2ID16	19RV	348	WW	4.46622837370242	81.6545193473407	0.912352587401616	0.458916
P2ID16	19RV	349	WW	9.19546712802768	83.0213250321839	0.940770755509749	0.467671
P2ID16	19RV	350	WW	4.03664359861592	82.8325400984071	0.913535665925189	0.473379
P2ID16	19RV	351	WW	4.11685121107266	83.7570781267853	0.933894280178955	0.457322
P2ID16	19RV	352	WW	3.56145328719723	82.858355287586	0.930079199063294	0.456066
P2ID16	19RV	353	WW	3.33301038062284	82.2330291016401	0.89406373580143	0.4754
P2ID16	19RV	354	WW	1.77252595155709	82.3648057979791	0.899844650551633	0.455103
P2ID16	19RV	355	WW	3.81311418685121	85.6910057801473	0.911634533590988	0.406746
P2ID16	19RV	356	WW	1.71750865051903	81.790547447228	0.904495516386073	0.470491
P2ID16	19RV	357	WW	8.5856401384083	82.2385026093857	0.912947472900399	0.485616
P2ID16	19RV	358	WW	2.94294117647059	82.2610202772297	0.935656667348976	0.478766
P2ID16	19RV	359	WW	0.749757785467128	79.4445864213306	0.924282189911291	0.495326
P2ID16	19RV	360	WW	2.53449826989619	82.9718390951872	0.90195317966878	0.47159
P2ID16	19RV	362	WW	7.02474048442907	82.5061622568995	0.924706163898947	0.48054
P2ID16	19RV	363	WW	5.47415224913495	83.9131134158259	0.892648507243353	0.445719
P2ID16	19RV	366	WW	3.21806228373702	80.680680264131	0.969909146688247	0.490571
P2ID16	19RV	367	WW	5.11871972318339	83.7572231678911	0.929845821428804	0.460959
P2ID16	19RV	368	WW	3.00688581314879	81.764886486429	0.913053028433661	0.494414
P2ID16	19RV	371	WW	2.38719723183391	82.6315056047533	0.900806998581078	0.464437
P2ID16	19RV	373	WW	2.19906574394464	82.2699676090955	0.921442824351818	0.460056
P2ID16	19RV	374	WW	4.97446366782007	80.4561169289593	0.938385723391717	0.498886
P2ID16	19RV	378	WW	10.7812456747405	83.0796889747854	0.943877323643095	0.466724
P2ID16	19RV	379	WW	8.35166089965398	83.3736209006188	0.940748968989342	0.466775
P2ID16	19RV	380	WW	10.4993079584775	82.237571949122	0.915661862381771	0.501358
P2ID16	19RV	381	WW	3.51757785467128	82.5160166484191	0.902926182707994	0.480592
P2ID16	19RV	382	WW	5.18480968858132	83.9323341649152	0.882139658669442	0.434359
P2ID16	19RV	383	WW	6.82519031141868	81.2224950893616	0.937180940373507	0.494931
P2ID16	19RV	384	WW	6.01328719723183	82.7837919500589	0.905966442925057	0.480018
P2ID16	19RV	385	WW	8.30934256055363	83.0689179287853	0.896196199665938	0.461591
P2ID16	19RV	386	WW	5.64193771626298	83.5480538964805	0.890278202833175	0.477062
P2ID16	19RV	387	WW	3.39840830449827	82.8537033755336	0.865370683360689	0.491673
P2ID16	19RV	388	WW	1.93916955017301	83.1910139773703	0.918524127941404	0.439076
P2ID16	19RV	389	WW	2.17671280276817	81.3216784378895	0.913238659703069	0.494189
P2ID16	19RV	390	WW	1.26975778546713	79.9001215394658	0.948825570532497	0.494538
P2ID16	19RV	391	WW	5.46667820069204	81.52331629036	0.914977110716007	0.481448
P2ID16	19RV	392	WW	4.82484429065744	81.1236908604773	0.94980299545311	0.487806
P2ID16	19RV	394	WW	5.49069204152249	84.2349153789108	0.928576604543289	0.447121
P2ID16	19RV	395	WW	4.98570934256055	82.5143809760525	0.915649374871642	0.477182
P2ID16	19RV	398	WW	6.24840830449827	83.9991640194361	0.895009717453165	0.452279
P2ID16	19RV	399	WW	5.37470588235294	84.411065493496	0.864808102369022	0.451621
P2ID16	19RV	400	WW	3.60214532871972	84.6164539607458	0.861150216519494	0.418669
P2ID16	19RV	401	WW	9.83927335640138	83.5227400764233	0.890685520853179	0.451394
P2ID16	19RV	404	WW	7.25474048442907	83.7388595005109	0.914683167537894	0.457592
P2ID16	19RV	405	WW	7.90321799307958	83.5821456774339	0.914102190985359	0.436379
P2ID16	19RV	409	WW	3.43906574394464	82.3326866251638	0.920044553694884	0.45563
P2ID16	19RV	413	WW	4.84723183391003	82.5912167675099	0.915284825400138	0.459966
P2ID16	19RV	414	WW	8.27944636678201	82.6457843160555	0.950099414801202	0.478299
P2ID16	19RV	415	WW	2.52491349480969	82.9346565122043	0.935419049919558	0.438826
P2ID16	19RV	416	WW	7.36370242214533	84.0999236062788	0.909863213646252	0.426139
P2ID16	19RV	417	WW	8.49695501730104	82.6501398308318	0.932721425506634	0.484768
P2ID16	19RV	418	WW	6.72401384083045	83.240195926012	0.915284186384249	0.477873
P2ID16	19RV	419	WW	6.10854671280277	83.8575692763297	0.938667902133386	0.45327
P2ID16	19RV	422	WW	9.95764705882353	81.9039296679747	0.915525448553643	0.469732
P2ID16	19RV	423	WW	3.65743944636678	83.7669760151598	0.894167863721265	0.463638
P2ID16	19RV	424	WW	7.91508650519031	83.6318740344782	0.94667150423543	0.456152
P2ID16	19RV	425	WW	4.61757785467128	84.1275284500385	0.929148203194525	0.435996
P2ID16	19RV	426	WW	2.06636678200692	83.5561695119974	0.852031091000592	0.451063
P2ID16	19RV	427	WW	7.5180276816609	84.7942375336203	0.882422362242277	0.436128
P2ID16	19RV	428	WW	7.00287197231834	85.3902622361778	0.869361091735742	0.431533
P2ID16	19RV	429	WW	1.01764705882353	86.5774343641833	0.88484629606671	0.371038
P2ID16	19RV	430	WW	8.3177508650519	82.8194139039144	0.918129249159507	0.468475
P2ID16	19RV	433	WW	3.15712802768166	83.4186742644896	0.918899844317592	0.452845
P2ID16	19RV	434	WW	6.07079584775087	84.2012955196932	0.891699520438142	0.436023
P2ID16	19RV	435	WW	8.13442906574394	82.3378120368681	0.934853609928812	0.480702
P2ID16	19RV	436	WW	6.83228373702422	84.1960645353855	0.891746282877197	0.457612
P2ID16	19RV	437	WW	7.15702422145329	85.3722960103834	0.90605895040226	0.419132
P2ID16	19RV	438	WW	3.25705882352941	84.5983838353691	0.894553186823141	0.419493
P2ID16	19RV	440	WW	4.91114186851211	84.6455117333988	0.869510134337799	0.423708
P2ID16	19RV	441	WW	5.30214532871972	84.8236462913084	0.922751345594796	0.416916
P2ID16	19RV	443	WW	9.07519031141869	83.356748417654	0.903572143077449	0.479852
P2ID16	19RV	444	WW	4.26629757785467	84.4835233691981	0.892656914253855	0.444813
P2ID16	19RV	445	WW	6.22792387543253	84.1776424311636	0.921957725012033	0.448776
P2ID16	19RV	446	WW	2.46570934256055	82.4194730231922	0.9284159395905	0.467741
P2ID16	19RV	447	WW	5.42968858131488	83.5189142958451	0.912313068902619	0.450099
P2ID16	19RV	448	WW	1.65449826989619	80.685241512701	0.942626370956255	0.477404
P2ID16	19RV	449	WW	9.02200692041522	83.5266882557414	0.914412172529655	0.460118
P2ID16	19RV	450	WW	2.89352941176471	85.1377348930429	0.873443908448992	0.431803
P2ID16	19RV	451	WW	5.64114186851211	84.3839431186244	0.877852538221057	0.443342
P2ID16	19RV	452	WW	1.2943598615917	81.4237720432147	0.913182103708277	0.466443
P2ID16	19RV	453	WW	2.09685121107266	81.9820566171799	0.9148942124467	0.468108
P2ID16	19RV	454	WW	3.82512110726644	85.7295529179785	0.892610286195616	0.408392
P2ID16	19RV	455	WW	2.02200692041523	81.7555724586071	0.938585955927375	0.475261
P2ID16	19RV	456	WW	6.7583044982699	84.3239744295222	0.877741095362327	0.446172
P2ID16	19RV	458	WW	3.56861591695502	81.9683597251409	0.925737475244528	0.462524
P2ID16	19RV	459	WW	5.05650519031142	82.2867597479597	0.861804861248813	0.479095
P2ID16	19RV	461	WW	1.6439446366782	80.3246163639478	0.921322970481353	0.503851
P2ID16	19RV	462	WW	8.58560553633218	83.3935224582907	0.889410672224189	0.471673
P2ID16	19RV	463	WW	1.23003460207612	80.9892677629145	0.914696805601724	0.466285
P2ID16	19RV	464	WW	7.01678200692042	83.6690759297272	0.887139520637937	0.461989
P2ID16	19RV	465	WW	13.820276816609	82.9495422896201	0.942862808860205	0.481569
P2ID16	19RV	466	WW	6.93702422145329	84.1542948671974	0.90692118499179	0.442771
P2ID16	19RV	467	WW	1.59695501730104	82.3119314806356	0.911171659654722	0.441152
P2ID16	19RV	468	WW	5.25370242214533	82.4095271050387	0.933348611140719	0.46909
P2ID16	19RV	469	WW	1.85159169550173	81.1483718788568	0.935612302912373	0.499524
P2ID16	19RV	470	WW	7.99615916955017	82.7901947279697	0.929870219478996	0.478269
P2ID16	19RV	471	WW	6.83868512110727	85.1460369149245	0.880447953439557	0.41924
P2ID16	19RV	472	WW	8.37498269896194	84.2911601353385	0.913656815909343	0.432048
P2ID16	19RV	475	WW	5.76467128027682	82.3711957069145	0.921069977675262	0.472122
P2ID16	19RV	476	WW	4.49570934256055	82.5242402043391	0.936007143679647	0.460267
P2ID16	19RV	477	WW	4.2223875432526	83.516484278321	0.904524168389274	0.446513
P2ID16	19RV	478	WW	7.63837370242214	81.9405969170742	0.90918953401325	0.496924
P2ID16	19RV	481	WW	4.26103806228374	81.3955096881515	0.93937297346199	0.486359
P2ID16	19RV	482	WW	8.3283044982699	83.3655899032991	0.909374357966574	0.447796
P2ID16	19RV	483	WW	6.73861591695502	83.1597178159068	0.870026078746146	0.462829
P2ID16	19RV	484	WW	3.11560553633218	79.965296627791	0.932691205356119	0.523364
P2ID16	19RV	485	WW	6.17498269896194	81.6563916508629	0.965701004280708	0.489405
P2ID16	19RV	488	WW	4.33034602076125	81.6994866588317	0.934624819610418	0.500999
P2ID16	19RV	489	WW	5.6563321799308	82.6506121539251	0.919335399672325	0.462654
P2ID16	19RV	490	WW	1.13294117647059	81.100963511244	0.913454192414594	0.488227
P2ID16	19RV	491	WW	4.41446366782007	83.3013566360666	0.914101849220108	0.460897
P2ID16	19RV	493	WW	7.99546712802768	83.7330702049839	0.899838214640935	0.468522
P2ID16	19RV	495	WW	7.03494809688581	83.8557763355167	0.869043143009721	0.460654
P2ID16	19RV	496	WW	1.13916955017301	81.4407510271786	0.894991982940348	0.491452
P2ID16	19RV	498	WW	2.64318339100346	84.5953279146343	0.867768414191265	0.42956
P2ID16	19RV	500	WW	4.33148788927336	84.501947222856	0.87868723696088	0.426505
P2ID16	19RV	Can-0	WW	9.30961937716263	81.1684775877045	0.961763530442535	0.520456
P2ID16	19RV	Can-0	WW	9.0277508650519	80.9913036181983	0.960459359889477	0.52116
P2ID16	19RV	Can-0	WW	10.9944290657439	81.2325186606711	0.958799596235927	0.516143
P2ID16	19RV	Can-0	WW	12.0217301038062	81.1071478193473	0.955788195278641	0.528619
P2ID16	19RV	Can-0	WW	7.84301038062284	81.1109347799881	0.961662672422542	0.512404
P2ID16	19RV	Can-0	WW	13.2599307958478	81.5827021177926	0.966413074736791	0.535506
P2ID16	19RV	Can-0	WW	9.08391003460208	81.0494132426042	0.967455444577822	0.522327
P2ID16	19RV	Can-0	WW	8.19114186851211	80.9234669609705	0.96394136606737	0.534571
RIL ID: the numbers correspond to the RIL lines used (more information here http://publiclines.versailles.inra.fr/)
Cond: watering condition, here WW (Well Watered) corresponds to 60% of soil water content
The other columns correspond to the phenotypes measured in 2 independant experiments performed on the Phenoscope
