# Supplementary material for: Natural variation at FLM splicing has pleiotropic effects modulating ecological strategies in Arabidopsis thaliana
Source: Nat Commun. 2020 Aug 18;11:4140. doi: 10.1038/s41467-020-17896-w (PMC7435183; doi:10.1038/s41467-020-17896-w)
Supplement: Supplementary file 10 — Source Data [file 41467_2020_17896_MOESM10_ESM.xlsx]

## Sheet: Figure 1a
line	genotype	PRA29	Hue	Saturation	Value
rHIF068	Can	9.237854671	79.88300663	0.92451025	0.512659
rHIF068	Can	8.355916955	79.52983447	0.910317799	0.515042
rHIF068	Can	7.959100346	79.95913223	0.917493008	0.499148
rHIF068	Col	7.985536332	79.27684031	0.927329095	0.531086
rHIF068	Col	7.535778547	79.84589896	0.922812944	0.497038
rHIF068	Col	9.984429066	80.293192	0.937091285	0.513897
rHIF068	Can	7.221937716	79.92423012	0.899181027	0.467659
rHIF068	Can	5.139861592	79.03874727	0.921767312	0.509282
rHIF068	Can	9.265570934	79.4883072	0.926483992	0.503591
rHIF068	Col	9.913287197	79.66106661	0.930418042	0.510595
rHIF068	Col	9.092179931	79.5511467	0.923025659	0.50898
rHIF068	Col	9.787093426	79.97310708	0.918130395	0.491997
rHIF068	Can	9.688096886	79.44334518	0.924732149	0.514278
rHIF068	Can	5.39899654	78.71541322	0.914984102	0.515166
rHIF068	Can	11.68930796	79.92447755	0.923822717	0.497353
rHIF068	Col	7.919134948	79.51836461	0.92045754	0.519867
rHIF068	Col	9.924117647	79.90815058	0.905497357	0.493619
rHIF068	Col	6.14083045	79.63989484	0.908887265	0.50632
rHIF068	Can	11.80844291	79.66877078	0.926501815	0.502958
rHIF068	Can	8.40633218	79.85660091	0.937396592	0.495366
rHIF068	Can	10.54647059	79.5312924	0.922665543	0.503297
rHIF068	Col	11.98958478	80.42308101	0.93314453	0.489752
rHIF068	Col	8.175294118	79.21883164	0.92120895	0.516084
rHIF068	Col	10.6183045	80.00586628	0.924639051	0.490027
rHIF068	Can	6.047024221	79.9235681	0.916814942	0.500757
rHIF068	Can	8.90349481	79.24731461	0.923153935	0.547665
rHIF068	Can	11.16	79.35464168	0.924934187	0.52041
rHIF068	Col	8.633114187	79.97599702	0.925836364	0.506956
rHIF068	Col	9.910103806	79.80103712	0.918663316	0.540322
rHIF099	Can	10.57200692	79.57485052	0.93500008	0.50384011
rHIF099	Can	16.05972318	79.98889127	0.943939147	0.503755032
rHIF099	Can	16.67608997	80.19003388	0.944248872	0.499389
rHIF099	Can	15.3699308	79.49572156	0.942085499	0.498539424
rHIF099	Col	10.53896194	79.74563584	0.928938104	0.496829974
rHIF099	Col	10.51404844	80.23203271	0.937315618	0.473839001
rHIF099	Col	13.05529412	80.66006475	0.939136137	0.45995947
rHIF099	Col	11.13297578	79.98273956	0.940412601	0.491776307
rHIF099	Can	12.10557093	79.56951127	0.939475086	0.486935856
rHIF099	Can	15.75380623	79.79604496	0.939826031	0.503774964
rHIF099	Can	13.93726644	79.72181291	0.933808423	0.504793771
rHIF099	Can	16.36550173	79.79188343	0.935029035	0.501672829
rHIF099	Col	12.33190311	80.29449164	0.935541167	0.485294327
rHIF099	Col	9.174705882	79.63510686	0.935823519	0.488045382
rHIF099	Col	9.769688581	80.05094036	0.927473155	0.495974025
rHIF099	Col	11.47463668	80.06678792	0.937514715	0.491043773
rHIF099	Can	17.7049481	79.67923989	0.939404861	0.508985139
rHIF099	Can	16.61743945	79.97428359	0.939271394	0.494314
rHIF099	Can	10.51515571	79.88713839	0.935597624	0.47995998
rHIF099	Can	14.38896194	80.27986171	0.93229872	0.505719121
rHIF099	Col	12.67301038	80.44816525	0.940606684	0.489509898
rHIF099	Col	9.230484429	79.98637563	0.933425111	0.487674823
rHIF099	Col	9.999411765	80.29038535	0.950059346	0.472691948
rHIF099	Col	11.11944637	80.37016815	0.937212439	0.491738996
rHIF099	Can	13.35294118	79.65403942	0.945201266	0.510718
rHIF099	Can	16.27117647	79.90043279	0.942791815	0.505893236
rHIF099	Can	13.30861592	79.71421748	0.931753456	0.511702893
rHIF099	Can	14.03491349	79.57291484	0.93690973	0.509336128
rHIF099	Col	11.78415225	80.51416333	0.943010714	0.501768
rHIF099	Col	10.67096886	79.6228343	0.931565368	0.499722462
rHIF099	Col	14.91698962	80.25635783	0.933353005	0.512056248
rHIF099	Col	13.80183391	80.11821568	0.936078863	0.508088805
rHIF099	Can	13.11321799	79.80402072	0.940564674	0.503391652
rHIF099	Can	13.8732872	79.76140241	0.934158506	0.49875802
rHIF099	Can	12.9450519	79.45700735	0.934770192	0.512432305
rHIF099	Can	15.54418685	79.74797926	0.936510573	0.500597903
rHIF099	Col	14.24176471	80.31693789	0.937987753	0.496801882
rHIF099	Col	12.88235294	80.20683905	0.937555001	0.500489717
rHIF099	Col	10.34951557	80.16778516	0.936971407	0.487830611
rHIF099	Col	12.98982699	80.55593494	0.939515631	0.495371934
rHIF099	Can	11.67903114	79.81753818	0.939057673	0.496719873
rHIF099	Can	12.47581315	79.54613911	0.938784178	0.496841485
rHIF099	Can	14.63155709	79.40412437	0.93057367	0.504560155
rHIF099	Can	16.44480969	80.07305581	0.940664268	0.508463836
rHIF099	Col	12.2066436	80.48206494	0.938102408	0.494142
rHIF099	Col	12.75750865	80.37626323	0.938496994	0.501732112
rHIF099	Col	11.41224913	79.9156558	0.928290486	0.483455321
rHIF099	Col	11.74076125	80.28277295	0.938662044	0.49471
FLM	flm-3	8.590380623	83.6786715	0.867647347	0.363226026
FLM	flm-3	7.855294118	83.48768851	0.86104474	0.371992236
FLM	WT	6.910449827	84.19899609	0.861337217	0.356789169
FLM	WT	6.172422145	84.3698205	0.863592601	0.352526581
FLM	WT	4.699342561	83.35790796	0.83912581	0.364605714
FLM	flm-3	8.077785467	83.42846182	0.854645391	0.360775377
FLM	flm-3	9.787266436	84.00806161	0.869728976	0.367134229
FLM	flm-3	10.99726644	83.63838947	0.866078133	0.3699623
FLM	WT	7.334740484	84.46595474	0.856454488	0.352997306
FLM	WT	6.414602076	84.47291114	0.871815657	0.354491235
FLM	WT	6.959446367	83.91717682	0.866548313	0.36308091
FLM	flm-3	9.246124567	83.92335253	0.867065616	0.365162388
FLM	flm-3	9.724290657	83.57466933	0.887889363	0.372000956
FLM	flm-3	8.502871972	83.18544631	0.876953081	0.373177472
FLM	WT	5.690207612	84.32081071	0.849669628	0.355814598
FLM	WT	4.698823529	84.04484937	0.840354604	0.358066974
FLM	WT	6.625916955	84.49436415	0.874007727	0.351887064
FLM	flm-3	7.266124567	83.41267877	0.877517357	0.367381963
FLM	flm-3	10.61204152	83.74746633	0.862854265	0.35768857
FLM	WT	3.991418685	84.01326544	0.807091483	0.339736955
FLM	WT	5.736816609	83.25760798	0.872468324	0.372326324
FLM	WT	6.22899654	84.50733737	0.858569432	0.355825616
FLM	flm-3	10.21017301	84.32669114	0.858303507	0.358897343
FLM	flm-3	8.988027682	83.7306059	0.858239717	0.369545544
FLM	WT	6.040934256	84.43035966	0.858580514	0.352934595
FLM	WT	7.399238754	84.50365704	0.849048065	0.359056874
FLM	WT	4.992906574	84.21427588	0.873600181	0.353476219

## Sheet: Figure 1b
line	genotype	temperature of plant growth	days after sowing
rHIF099	Can	23C	22
rHIF099	Can	23C	21
rHIF099	Can	23C	20
rHIF099	Can	23C	19
rHIF099	Can	23C	22
rHIF099	Can	23C	23
rHIF099	Can	23C	22
rHIF099	Can	23C	22
rHIF099	Can	23C	23
rHIF099	Can	23C	23
rHIF099	Can	23C	22
rHIF099	Can	23C	23
rHIF099	Can	23C	20
rHIF099	Can	23C	23
rHIF099	Col	23C	21
rHIF099	Col	23C	22
rHIF099	Col	23C	21
rHIF099	Col	23C	23
rHIF099	Col	23C	23
rHIF099	Col	23C	22
rHIF099	Col	23C	22
rHIF099	Col	23C	24
rHIF099	Col	23C	23
rHIF099	Col	23C	23
rHIF099	Col	23C	22
rHIF099	Col	23C	18
rHIF099	Col	23C	23
rHIF099	Col	23C	23
rHIF099	Col	23C	23
rHIF099	Col	23C	23
FLM	WT	23C	20
FLM	WT	23C	17
FLM	WT	23C	20
FLM	WT	23C	20
FLM	WT	23C	21
FLM	WT	23C	20
FLM	WT	23C	21
FLM	WT	23C	19
FLM	WT	23C	20
FLM	WT	23C	21
FLM	WT	23C	20
FLM	WT	23C	20
FLM	WT	23C	21
FLM	WT	23C	19
FLM	WT	23C	19
FLM	WT	23C	20
FLM	WT	23C	21
FLM	WT	23C	20
FLM	WT	23C	17
FLM	WT	23C	15
FLM	WT	23C	17
FLM	WT	23C	17
FLM	WT	23C	16
FLM	flm-3	23C	15
FLM	flm-3	23C	17
FLM	flm-3	23C	17
FLM	flm-3	23C	17
FLM	flm-3	23C	19
FLM	flm-3	23C	15
FLM	flm-3	23C	17
FLM	flm-3	23C	15
FLM	flm-3	23C	15
FLM	flm-3	23C	19
FLM	flm-3	23C	14
FLM	flm-3	23C	16
FLM	flm-3	23C	17
FLM	flm-3	23C	16
FLM	flm-3	23C	17
FLM	flm-3	23C	17
FLM	flm-3	23C	17
FLM	flm-3	23C	18
FLM	flm-3	23C	17
FLM	flm-3	23C	18
FLM	flm-3	23C	18
FLM	flm-3	23C	18
FLM	flm-3	23C
FLM	WT	23C	18
FLM	WT	23C	20
FLM	WT	23C	19
FLM	WT	23C	20
FLM	WT	23C	20
FLM	WT	23C	20
FLM	WT	23C	19
FLM	WT	23C	21
FLM	WT	23C	19
FLM	WT	23C	20
FLM	WT	23C	20
FLM	WT	23C	20
rHIF099	Can	16C	40
rHIF099	Can	16C	37
rHIF099	Can	16C	48
rHIF099	Can	16C	46
rHIF099	Can	16C	40
rHIF099	Can	16C	47
rHIF099	Can	16C	46
rHIF099	Can	16C	40
rHIF099	Can	16C	42
rHIF099	Can	16C	46
rHIF099	Can	16C	48
rHIF099	Can	16C	42
rHIF099	Col	16C	49
rHIF099	Col	16C	54
rHIF099	Col	16C	51
rHIF099	Col	16C	49
rHIF099	Col	16C	51
rHIF099	Col	16C	50
rHIF099	Col	16C	47
rHIF099	Col	16C	51
rHIF099	Col	16C	46
rHIF099	Col	16C	61
rHIF099	Col	16C	55
rHIF099	Col	16C	50
FLM	WT	16C	44
FLM	WT	16C	44
FLM	WT	16C	40
FLM	WT	16C	40
FLM	WT	16C	37
FLM	WT	16C	37
FLM	WT	16C	36
FLM	WT	16C	38
FLM	WT	16C	37
FLM	WT	16C	40
FLM	WT	16C	40
FLM	WT	16C	46
FLM	WT	16C	44
FLM	WT	16C	48
FLM	WT	16C	46
FLM	WT	16C	42
FLM	WT	16C	44
FLM	WT	16C	46
FLM	WT	16C	44
FLM	WT	16C	40
FLM	WT	16C	51
FLM	WT	16C	47
FLM	WT	16C	44
FLM	WT	16C	44
FLM	WT	16C	40
FLM	WT	16C	40
FLM	WT	16C	46
FLM	WT	16C	40
FLM	WT	16C	40
FLM	flm-3	16C	30
FLM	flm-3	16C	30
FLM	flm-3	16C	30
FLM	flm-3	16C	30
FLM	flm-3	16C	30
FLM	flm-3	16C	30
FLM	flm-3	16C	30
FLM	flm-3	16C	34
FLM	flm-3	16C	34
FLM	flm-3	16C	34
FLM	flm-3	16C	30
FLM	flm-3	16C	30
FLM	flm-3	16C	30
FLM	flm-3	16C	30
FLM	flm-3	16C	30
FLM	flm-3	16C	30
FLM	flm-3	16C	30
FLM	flm-3	16C	30
FLM	flm-3	16C	30
FLM	flm-3	16C	30
FLM	flm-3	16C	30

## Sheet: Figure 1c
genotype 1	genotype 2	PRA29	Hue	Saturation	Value
rHIF099-Can	flm-3	15.1189273356401	9.09945721092428	0.99539699406233	0.379774874
rHIF099-Col	WT	14.6379584775087	7.3442296272837	0.995825443959933	0.36813232
rHIF099-Can	flm-3	15.207785467128	6.88094604422739	0.994801855832612	0.376489558
rHIF099-Col	WT	11.8772664359862	7.12953895735679	0.995773910689304	0.357019904
rHIF099-Col	flm-3	13.6211764705882	7.15054671500914	0.995493267327821	0.381323705
rHIF099-Can	WT	10.2207266435986	7.56401076653555	0.995507462176272	0.371689692
rHIF099-Can	WT	14.1203806228374	6.74731877345192	0.995517405686005	0.365349145
rHIF099-Can	flm-3	14.6756055363322	7.32385677048935	0.995717647390551	0.371389548
rHIF099-Col	WT	17.1571280276817	6.73174816459335	0.995452949596904	0.362404164
rHIF099-Col	flm-3	14.3910034602076	6.1108139240156	0.995103015064818	0.379288894
rHIF099-Can	WT	15.0679238754325	6.73317056774487	0.995706922106149	0.373063811
rHIF099-Can	flm-3	16.2544636678201	6.47356566292108	0.9950670904874	0.378269051
rHIF099-Col	WT	16.4277508650519	7.34094636104186	0.995536420854655	0.363679
rHIF099-Can	WT	12.6170588235294	6.61779432748106	0.995122021379994	0.365364455
rHIF099-Col	flm-3	15.9720761245675	6.3919693303598	0.995326736385869	0.362693
rHIF099-Col	WT	15.6697923875433	7.67280486925553	0.995186260286837	0.368463005
rHIF099-Col	flm-3	14.4817647058824	6.3437757746957	0.995426134565417	0.372985831
rHIF099-Can	WT	15.8531141868512	6.5079922755252	0.995549043418619	0.355746
rHIF099-Can	flm-3	15.8068512110727	6.29245152196663	0.995134553260249	0.386276965
rHIF099-Col	WT	15.8023183391003	7.56994910907692	0.995818929547404	0.367125122
rHIF099-Col	WT	13.9843252595156	6.87025434220335	0.995273925610384	0.362927
rHIF099-Col	flm-3	15.3919031141869	7.00472096308751	0.995182937439263	0.361399915
rHIF099-Col	WT	16.0365743944637	7.41770556607054	0.995156832762959	0.370809
rHIF099-Col	flm-3	15.4501730103806	7.05241834091751	0.994763391316722	0.367156707
rHIF099-Col	WT	14.1649134948097	7.71789998190441	0.995647835784525	0.360329694
rHIF099-Col	flm-3	14.570276816609	6.20633024305411	0.99528490285997	0.3573604
rHIF099-Can	WT	17.4564705882353	6.77530462603054	0.995693661202186	0.366
rHIF099-Can	WT	13.5613148788927	6.82888082570149	0.99530390458826	0.359253987
rHIF099-Col	flm-3	16.8711418685121	7.33374484818102	0.995767644509923	0.361357642
rHIF099-Can	WT	14.4201384083045	6.70066983604431	0.995654876282054	0.362892544
rHIF099-Can	flm-3	16.470830449827	6.47438898823937	0.995329019790441	0.371543
rHIF099-Can	WT	16.7656747404844	6.83346502290623	0.995452961198834	0.367824
rHIF099-Can	flm-3	17.976678200692	6.58260796133396	0.995152245415482	0.373049
rHIF099-Can	WT	15.4081660899654	6.76154055568334	0.995519109147578	0.363517
rHIF099-Col	WT	13.8893771626298	7.94105056491467	0.995689656535862	0.357233249
rHIF099-Col	flm-3	16.3558823529412	7.16310032687817	0.994851464618288	0.38176022
rHIF099-Can	WT	16.4975432525952	6.6153717788681	0.994711574973148	0.368692
rHIF099-Col	flm-3	14.7386505190311	6.92378876603357	0.995752836600424	0.376991853
rHIF099-Col	WT	15.0796193771626	7.5705923332375	0.995456698233636	0.369157077
rHIF099-Can	flm-3	19.2567128027682	7.38561809133717	0.995279702016978	0.379082
rHIF099-Can	WT	16.7784775086505	8.51352005810266	0.995383570139052	0.362815
rHIF099-Can	WT	14.2504498269896	7.19658194140179	0.99567620479569	0.383094
rHIF099-Col	flm-3	16.1766435986159	7.40068693482169	0.995780883850057	0.374249
rHIF099-Col	WT	12.9060553633218	7.25266544683317	0.995487838451449	0.377233169
rHIF099-Can	flm-3	14.7220761245675	6.23042151992294	0.995221792710728	0.39088593
rHIF099-Can	WT	13.4571626297578	6.84973861177805	0.995340912235221	0.373618418
rHIF099-Can	flm-3	18.6461591695502	6.50326092794891	0.9951298075523	0.393796964
rHIF099-Can	WT	13.9145328719723	7.22140589917699	0.995256813403882	0.383954745
rHIF099-Can	WT	13.6573356401384	6.92079171936053	0.995594534172943	0.390499
rHIF099-Can	flm-3	17.1222837370242	6.08074582457485	0.995016881784798	0.388449745
rHIF099-Can	WT	13.6069896193772	7.84120449388655	0.994791126974881	0.376295024
rHIF099-Col	flm-3	11.1016262975779	6.5349958479952	0.994722395796053	0.391304827
rHIF099-Col	WT	14.7142906574394	7.03305237490622	0.995217057715311	0.389552474
rHIF099-Col	flm-3	16.5991349480969	6.02885918704511	0.995256893470374	0.388105135
rHIF099-Can	WT	14.4433910034602	7.00218746567585	0.99492660158215	0.395012738
rHIF099-Col	WT	13.1932179930796	7.72357442581802	0.995373477873478	0.363636
rHIF099-Col	flm-3	14.5925605536332	7.10922473483868	0.995920981419129	0.381737658
rHIF099-Can	WT	15.0931487889273	7.9288716549988	0.994770976755501	0.394852519
rHIF099-Col	flm-3	15.0510034602076	6.30235700785184	0.99538179550746	0.397726
rHIF099-Can	WT	13.0997923875433	6.66952212149928	0.994988791374604	0.395504787
rHIF099-Col	flm-3	15.5073702422145	7.07331977002586	0.99535966280506	0.389938473
rHIF099-Col	WT	13.1984083044983	7.67622287989722	0.995217535632966	0.393995199
rHIF099-Col	WT	14.0234256055363	7.03903004896235	0.995331712674232	0.384279046
rHIF099-Col	flm-3	16.5375432525952	6.93484989980651	0.995533785231602	0.382682
rHIF099-Can	WT	14.483321799308	7.25285513031475	0.994865622259917	0.381540685
rHIF099-Can	flm-3	16.2206574394464	6.72415110082142	0.99432135910464	0.398941409
rHIF099-Can	WT	13.4277162629758	6.7327038052372	0.995492891115802	0.39317
rHIF099-Can	flm-3	16.3906574394464	6.67024340111008	0.99577655806301	0.406299181
rHIF099-Col	WT	12.593598615917	7.70574717731151	0.995180439388654	0.379588545
rHIF099-Col	WT	15.6379930795848	6.34351932845144	0.99492378756275	0.383895084
rHIF099-Col	flm-3	11.2052595155709	5.84152839874487	0.995153811870017	0.381617459
rHIF099-Can	WT	16.4925605536332	7.81338855657344	0.995077580520026	0.378373076
rHIF099-Can	flm-3	16.5124221453287	7.33871063346145	0.994137139537117	0.397270584
rHIF099-Col	WT	13.5084775086505	7.08235398297586	0.995243654225781	0.387828406
rHIF099-Col	flm-3	8.35712802768166	8.1777736570912	0.99474021670598	0.386846546
rHIF099-Col	WT	13.1687543252595	7.43450324074934	0.994942536279403	0.374153549
rHIF099-Col	WT	15.2646712802768	7.65537460760261	0.99572656690386	0.369067203
rHIF099-Col	flm-3	15.3324567474048	7.12695177044538	0.995283915024236	0.380729781
rHIF099-Col	WT	17.1501038062284	7.29516869466588	0.99481575029246	0.37612
rHIF099-Can	flm-3	16.359169550173	6.58811181611905	0.994909949965166	0.394725
rHIF099-Can	WT	14.2898615916955	7.01526994087927	0.994998872951091	0.377091
rHIF099-Can	flm-3	13.9495155709343	7.38679967644779	0.995126237154981	0.385648227
rHIF099-Col	WT	14.999446366782	6.98045311011231	0.995113724989153	0.375687
rHIF099-Col	WT	13.9774048442907	6.11391021661804	0.994650289097362	0.376995138
rHIF099-Can	flm-3	16.6032525951557	6.68182796168313	0.995193171687469	0.388529375
rHIF099-Col	WT	13.4741176470588	6.5068019526613	0.995222077314247	0.380318
rHIF099-Can	flm-3	16.7755709342561	6.87540825945316	0.995249382171686	0.396013333
rHIF099-Can	WT	13.0389273356401	7.35251973512647	0.994825337475172	0.385658
rHIF099-Can	flm-3	17.4806920415225	5.97128377544627	0.995454827200435	0.396876
rHIF099-Can	WT	16.2210726643599	6.62139398674877	0.995325958202441	0.395860816
rHIF099-Can	WT	11.6579584775087	7.33746013951202	0.994838795145054	0.373187861
rHIF099-Col	flm-3	17.1446020761246	6.76460369382778	0.995342800657697	0.399400984
rHIF099-Can	WT	16.1046366782007	7.21570308828872	0.994821539694097	0.396923
rHIF099-Can	flm-3	15.8034602076125	6.19046229889217	0.994471020418433	0.397435
rHIF099-Col	WT	11.4113494809689	6.33661447663745	0.995630829640396	0.39976308
rHIF099-Can	flm-3	15.5640138408304	6.08987993105885	0.995007384018767	0.400571165
rHIF099-Col	WT	9.18719723183391	9.13054259081672	0.994902806679414	0.387283918
rHIF099-Can	flm-3	16.3102422145329	6.75504707539977	0.994803706300566	0.401862389
rHIF099-Col	WT	14.5631487889273	6.67516931299263	0.995368152887473	0.397439284
rHIF099-Can	flm-3	16.6502076124567	6.19480442846573	0.994679995593743	0.417588
rHIF099-Can	WT	12.376955017301	6.8086646993903	0.995406833919086	0.401875083
rHIF099-Can	flm-3	16.422214532872	6.80454121771549	0.994610113598751	0.4093795
rHIF099-Col	WT	15.9517301038062	7.13723400276511	0.994690416315284	0.394869
rHIF099-Col	WT	13.3204152249135	6.92990832336681	0.99574614314175	0.399548
rHIF099-Can	flm-3	16.3373702422145	5.95770294676634	0.994887950848656	0.407232
rHIF099-Can	WT	16.2915570934256	6.97578653539821	0.995104866481483	0.391972148
rHIF099-Col	flm-3	15.2604844290657	6.89196954253764	0.994381314389754	0.384223491
rHIF099-Col	WT	11.5140484429066	7.98488252660535	0.994064543858055	0.392638568
rHIF099-Can	WT	14.9705190311419	6.62190997023193	0.994841378293667	0.404617574
rHIF099-Col	flm-3	16.3217301038062	7.81885985683319	0.995356164891834	0.401090038
rHIF099-Col	WT	12.9079584775087	6.52813455635436	0.995168742719581	0.404030646
rHIF099-Col	flm-3	12.5414878892734	7.40318324661328	0.994833113821081	0.384082585
rHIF099-Can	WT	18.74276816609	6.61786412616923	0.994940838691239	0.407713428
rHIF099-Can	WT	14.0345674740484	7.08690325916867	0.995296257568267	0.407723643
rHIF099-Can	flm-3	15.9620069204152	5.87400336264357	0.995077494981597	0.417297086
rHIF099-Col	WT	12.2681660899654	7.77758292150813	0.995438956890428	0.386702769
rHIF099-Col	flm-3	16.7831833910035	6.52752993649303	0.995305807531413	0.392455148
rHIF099-Col	WT	15.2369204152249	7.09233288942523	0.994994180007008	0.399827801
rHIF099-Col	WT	11.1288581314879	8.87797818936404	0.995915979436425	0.387427775
rHIF099-Col	flm-3	14.4893771626298	7.27657078803519	0.995369623181486	0.405383638
rHIF099-Can	WT	12.0131833910035	6.30270541435271	0.993983149858503	0.4109283
rHIF099-Col	flm-3	14.5509688581315	6.36589706164849	0.994877929499965	0.390553
rHIF099-Col	WT	12.4115916955017	7.19409389769895	0.995358012439583	0.385862947
rHIF099-Can	WT	12.7474394463668	7.46595758887299	0.995163015322027	0.383145518
rHIF099-Col	flm-3	9.27657439446367	7.32208998778343	0.994601956799649	0.389369244
rHIF099-Can	WT	16.0004152249135	7.09643631866177	0.995394855229102	0.384304965
rHIF099-Col	flm-3	14.7098615916955	7.25670898902729	0.994963104417259	0.384379618
rHIF099-Can	WT	8.70508650519031	12.136229701904	0.994955106900144	0.362862
rHIF099-Col	WT	11.5760899653979	7.43993064810256	0.995610762371076	0.382314229
rHIF099-Col	flm-3	15.336401384083	7.21193156785066	0.995528971668309	0.393764
rHIF099-Can	flm-3	17.4401730103806	7.35360779213657	0.994534717815213	0.394026681
rHIF099-Can	WT	15.9250865051903	6.43583546817185	0.99492494155439	0.399089
rHIF099-Col	flm-3	13.258892733564	6.74181370698585	0.99525001534139	0.394944644
rHIF099-Can	flm-3	14.1275432525952	7.01585021253752	0.994946583368949	0.396860015
rHIF099-Col	WT	11.7514532871972	7.16762699916817	0.994907349807431	0.395061888
rHIF099-Can	flm-3	17.1344636678201	6.3550348621204	0.994673060914024	0.40177989
rHIF099-Col	flm-3	15.0678892733564	7.38931111479135	0.99531922296813	0.388319928
rHIF099-Can	WT	12.9257093425606	8.17449187340421	0.994765047375922	0.384050467
rHIF099-Can	flm-3	14.2289619377163	7.00879006771323	0.995271391865929	0.418339804
rHIF099-Col	flm-3	15.6431833910035	5.9348163960253	0.99487135725453	0.390811
rHIF099-Col	WT	11.269446366782	9.17000500020882	0.994948064670191	0.367177701
rHIF099-Col	flm-3	14.7441868512111	6.39436026754502	0.995199354231591	0.408636899
rHIF099-Can	flm-3	16.6672664359862	6.68191166051249	0.995199268530603	0.416349886
rHIF099-Can	WT	12.9052595155709	6.49514605808187	0.995038449324364	0.405811032
rHIF099-Col	flm-3	14.5116262975779	7.54145572861581	0.995592145952217	0.401855411
rHIF099-Col	flm-3	14.0497923875433	7.22880873894993	0.995115357790604	0.393726074
rHIF099-Col	flm-3	14.193321799308	6.27580609239802	0.994798108102158	0.407777409
rHIF099-Col	flm-3	14.8236678200692	7.02048837804006	0.994656050782225	0.404551
rHIF099-Col	flm-3	15.088339100346	6.76503178355502	0.994537920877843	0.405901297
rHIF099-Col	flm-3	15.7529757785467	8.48813894434525	0.995216407982262	0.38335
rHIF099-Can	flm-3	15.4588581314879	6.89424495176412	0.995375770189311	0.403287699
rHIF099-Can	flm-3	18.5020415224913	7.34495936991402	0.995137074727554	0.402007
rHIF099-Col	flm-3	16.3016955017301	6.73731763423372	0.994580379053922	0.404639
rHIF099-Col	flm-3	14.7028027681661	6.89642135746494	0.994757711379234	0.39682363

## Sheet: Figure 1d
flowering time (days after sowing)	genotype	line
50	flm_compl_Col	FLM_COMPLCol_159
54	flm_compl_Col	FLM_COMPLCol_160
56	flm_compl_Col	FLM_COMPLCol_161
52	flm_compl_Col	FLM_COMPLCol_159
53	flm_compl_Col	FLM_COMPLCol_160
56	flm_compl_Col	FLM_COMPLCol_161
54	flm_compl_Col	FLM_COMPLCol_166
54	flm_compl_Col	FLM_COMPLCol_159
56	flm_compl_Col	FLM_COMPLCol_160
56	flm_compl_Col	FLM_COMPLCol_161
56	flm_compl_Col	FLM_COMPLCol_166
52	flm_compl_Col	FLM_COMPLCol_159
54	flm_compl_Col	FLM_COMPLCol_160
56	flm_compl_Col	FLM_COMPLCol_161
54	flm_compl_Col	FLM_COMPLCol_166
50	flm_compl_Col	FLM_COMPLCol_159
54	flm_compl_Col	FLM_COMPLCol_160
56	flm_compl_Col	FLM_COMPLCol_161
53	flm_compl_Col	FLM_COMPLCol_166
52	flm_compl_Col	FLM_COMPLCol_159
56	flm_compl_Col	FLM_COMPLCol_160
56	flm_compl_Col	FLM_COMPLCol_161
53	flm_compl_Col	FLM_COMPLCol_166
52	flm_compl_Col	FLM_COMPLCol_159
56	flm_compl_Col	FLM_COMPLCol_160
54	flm_compl_Col	FLM_COMPLCol_161
53	flm_compl_Col	FLM_COMPLCol_166
52	flm_compl_Col	FLM_COMPLCol_159
56	flm_compl_Col	FLM_COMPLCol_160
54	flm_compl_Col	FLM_COMPLCol_161
56	flm_compl_Col	FLM_COMPLCol_166
50	flm_compl_Col	FLM_COMPLCol_159
54	flm_compl_Col	FLM_COMPLCol_160
54	flm_compl_Col	FLM_COMPLCol_161
53	flm_compl_Col	FLM_COMPLCol_166
50	flm_compl_Col	FLM_COMPLCol_159
53	flm_compl_Col	FLM_COMPLCol_160
54	flm_compl_Col	FLM_COMPLCol_161
53	flm_compl_Col	FLM_COMPLCol_166
50	flm_compl_Col	FLM_COMPLCol_159
54	flm_compl_Col	FLM_COMPLCol_160
56	flm_compl_Col	FLM_COMPLCol_161
56	flm_compl_Col	FLM_COMPLCol_166
52	flm_compl_Col	FLM_COMPLCol_159
56	flm_compl_Col	FLM_COMPLCol_160
54	flm_compl_Col	FLM_COMPLCol_161
53	flm_compl_Col	FLM_COMPLCol_166
53	flm_compl_Can	FLM_COMPLCan_169
49	flm_compl_Can	FLM_COMPLCan_172
49	flm_compl_Can	FLM_COMPLCan_169
49	flm_compl_Can	FLM_COMPLCan_170
50	flm_compl_Can	FLM_COMPLCan_171
49	flm_compl_Can	FLM_COMPLCan_172
49	flm_compl_Can	FLM_COMPLCan_169
49	flm_compl_Can	FLM_COMPLCan_170
49	flm_compl_Can	FLM_COMPLCan_171
49	flm_compl_Can	FLM_COMPLCan_172
49	flm_compl_Can	FLM_COMPLCan_170
50	flm_compl_Can	FLM_COMPLCan_171
48	flm_compl_Can	FLM_COMPLCan_172
49	flm_compl_Can	FLM_COMPLCan_169
49	flm_compl_Can	FLM_COMPLCan_170
49	flm_compl_Can	FLM_COMPLCan_171
48	flm_compl_Can	FLM_COMPLCan_172
49	flm_compl_Can	FLM_COMPLCan_169
47	flm_compl_Can	FLM_COMPLCan_170
49	flm_compl_Can	FLM_COMPLCan_171
49	flm_compl_Can	FLM_COMPLCan_172
48	flm_compl_Can	FLM_COMPLCan_169
49	flm_compl_Can	FLM_COMPLCan_170
46	flm_compl_Can	FLM_COMPLCan_171
48	flm_compl_Can	FLM_COMPLCan_172
49	flm_compl_Can	FLM_COMPLCan_169
48	flm_compl_Can	FLM_COMPLCan_170
49	flm_compl_Can	FLM_COMPLCan_171
48	flm_compl_Can	FLM_COMPLCan_172
49	flm_compl_Can	FLM_COMPLCan_169
48	flm_compl_Can	FLM_COMPLCan_170
49	flm_compl_Can	FLM_COMPLCan_171
48	flm_compl_Can	FLM_COMPLCan_172
47	flm_compl_Can	FLM_COMPLCan_169
46	flm_compl_Can	FLM_COMPLCan_170
47	flm_compl_Can	FLM_COMPLCan_171
48	flm_compl_Can	FLM_COMPLCan_172
48	flm_compl_Can	FLM_COMPLCan_169
48	flm_compl_Can	FLM_COMPLCan_170
49	flm_compl_Can	FLM_COMPLCan_171
49	flm_compl_Can	FLM_COMPLCan_172
49	flm_compl_Can	FLM_COMPLCan_169
49	flm_compl_Can	FLM_COMPLCan_171
48	flm_compl_Can	FLM_COMPLCan_172
54	Col-0	Col_25
47	flm-3	flm_26
48	flm-3	flm_96
54	Col-0	Col_25
48	flm-3	flm_26
48	flm-3	flm_96
54	Col-0	Col_25
45	flm-3	flm_26
47	flm-3	flm_96
54	Col-0	Col_25
46	flm-3	flm_26
48	flm-3	flm_96
54	Col-0	Col_25
47	flm-3	flm_26
47	flm-3	flm_96
54	Col-0	Col_25
47	flm-3	flm_26
47	flm-3	flm_96
54	Col-0	Col_25
47	flm-3	flm_26
47	flm-3	flm_96
54	Col-0	Col_25
47	flm-3	flm_26
47	flm-3	flm_96
54	Col-0	Col_25
46	flm-3	flm_26
47	flm-3	flm_96
54	Col-0	Col_25
47	flm-3	flm_26
48	flm-3	flm_96
54	Col-0	Col_25
48	flm-3	flm_26
47	flm-3	flm_96
54	Col-0	Col_25
46	flm-3	flm_26
48	flm-3	flm_96
54	Col-0	Col_25
47	flm-3	flm_26
47	flm-3	flm_96
54	Col-0	Col_25
46	flm-3	flm_26
46	flm-3	flm_96
54	Col-0	Col_25
46	flm-3	flm_26
47	flm-3	flm_96

## Sheet: Figure 2a
genotype	relative expression
rHIF099-Can	0.01306066
rHIF099-Can	0.011749113
rHIF099-Can	0.017371671
rHIF099-Can	0.009916461
rHIF099-Col	0.438562041
rHIF099-Col	0.343656442
rHIF099-Col	0.38608236
rHIF099-Col	0.37084245

## Sheet: Figure 3 & Suppl Fig 4
PRA panel					leaf number panel
line	genotype	Day	PRA		line	genotype	flowering time expressed in days after sowing	Day	LN
rHIF099	Can	41	75.9477		rHIF099	Can	33	15	5
rHIF099	Col	41	81.7062		rHIF099	Col	41	15	5
rHIF099	Can	41	95.0783		rHIF099	Can	33	15	4
rHIF099	Col	41	61.2357		rHIF099	Col	41	15	4
rHIF099	Col	41	75.8648		rHIF099	Col	41	15	4
rHIF099	Can	41	87.4086		rHIF099	Can	33	15	5
rHIF099	Col	41	74.4598		rHIF099	Col	41	15	6
rHIF099	Can	41	63.8371		rHIF099	Can	33	15	5
rHIF099	Can	41	83.0749		rHIF099	Can	29	15	4
rHIF099	Col	41	82.8431		rHIF099	Col	41	15	5
rHIF099	Can	41	93.8828		rHIF099	Can	33	15	5
rHIF099	Col	41	69.6481		rHIF099	Col	41	15	5
rHIF099	Col	41	102.9871		rHIF099	Col	41	15	5
rHIF099	Can	41	64.9225		rHIF099	Can	33	15	5
rHIF099	Col	41	105.0563		rHIF099	Col	41	15	5
rHIF099	Can	41	67.8679		rHIF099	Can	33	15	4
rHIF099	Can	41	108.8425		rHIF099	Can	33	15	5
rHIF099	Col	41	106.9291		rHIF099	Col	41	15	5
rHIF099	Can	41	116.4775		rHIF099	Can	33	15	4
rHIF099	Col	41	85.128		rHIF099	Col	46	15	5
rHIF099	Col	41	100.5659		rHIF099	Col	41	15	5
rHIF099	Can	41	74.1845		rHIF099	Can	29	15	4
rHIF099	Col	41	84.5091		rHIF099	Col	41	15	5
rHIF099	Can	41	86.6323		rHIF099	Can	33	15	5
rHIF099	Can	36	63.9193		FLM	flm-3	27	15	5
rHIF099	Col	36	68.7555		FLM	WT	33	15	4
rHIF099	Can	36	82.4574		FLM	flm-3	29	15	4
rHIF099	Col	36	51.7897		FLM	WT	33	15	4
rHIF099	Col	36	63.775		FLM	WT	33	15	4
rHIF099	Can	36	75.4926		FLM	flm-3	29	15	5
rHIF099	Col	36	62.8351		FLM	WT	33	15	4
rHIF099	Can	36	53.3568		FLM	flm-3	27	15	4
rHIF099	Can	36	69.8533		FLM	flm-3	27	15	4
rHIF099	Col	36	69.6838		FLM	WT	36	15	4
rHIF099	Can	36	78.8858		FLM	flm-3	27	15	4
rHIF099	Col	36	58.6876		FLM	WT	41	15	2
rHIF099	Col	36	65.5712		FLM	WT	36	15	4
rHIF099	Can	36	96.1389		FLM	flm-3	27	15	4
rHIF099	Col	36	71.1239		FLM	WT	41	15	4
rHIF099	Can	36	82.6547		FLM	flm-3	33	15	4
rHIF099	Can	36	88.4731		FLM	flm-3	27	15	4
rHIF099	Col	36	90.4644		FLM	WT	36	15	4
rHIF099	Can	36	97.533		FLM	flm-3	27	15	4
rHIF099	Col	36	80.8381		FLM	WT	36	15	2
rHIF099	Col	36	69.9697		FLM	WT	41	15	4
rHIF099	Can	36	77.3521		FLM	flm-3	27	15	4
rHIF099	Col	36	72.3356		FLM	WT	36	15	4
rHIF099	Can	36	76.1174		FLM	flm-3	29	15	4
rHIF099	Can	33	52.2465		rHIF099	Can	33	22	12
rHIF099	Col	33	50.5913		rHIF099	Col	41	22	12
rHIF099	Can	33	60.7329		rHIF099	Can	33	22	11
rHIF099	Col	33	37.7887		rHIF099	Col	41	22	11
rHIF099	Col	33	48.7741		rHIF099	Col	41	22	11
rHIF099	Can	33	62.9563		rHIF099	Can	33	22	10
rHIF099	Col	33	49.7496		rHIF099	Col	41	22	12
rHIF099	Can	33	50.4057		rHIF099	Can	33	22	11
rHIF099	Can	33	57.6348		rHIF099	Can	29	22	11
rHIF099	Col	33	55.1158		rHIF099	Col	41	22	11
rHIF099	Can	33	63.9892		rHIF099	Can	33	22	12
rHIF099	Col	33	50.8561		rHIF099	Col	41	22	10
rHIF099	Col	33	44.5975		rHIF099	Col	41	22	11
rHIF099	Can	33	71.0212		rHIF099	Can	33	22	11
rHIF099	Col	33	45.1965		rHIF099	Col	41	22	11
rHIF099	Can	33	57.6366		rHIF099	Can	33	22	11
rHIF099	Can	33	57.8592		rHIF099	Can	33	22	12
rHIF099	Col	33	60.3105		rHIF099	Col	41	22	11
rHIF099	Can	33	66.6475		rHIF099	Can	33	22	10
rHIF099	Col	33	53.6664		rHIF099	Col	46	22	11
rHIF099	Col	33	45.1441		rHIF099	Col	41	22	11
rHIF099	Can	33	53.2071		rHIF099	Can	29	22	10
rHIF099	Col	33	50.6525		rHIF099	Col	41	22	11
rHIF099	Can	33	59.7145		rHIF099	Can	33	22	11
rHIF099	Can	29	25.8638		FLM	flm-3	27	22	10
rHIF099	Col	29	24.1875		FLM	WT	33	22	9
rHIF099	Can	29	28.1943		FLM	flm-3	29	22	8
rHIF099	Col	29	18.4687		FLM	WT	33	22	7
rHIF099	Col	29	25.0615		FLM	WT	33	22	9
rHIF099	Can	29	30.3026		FLM	flm-3	29	22	9
rHIF099	Col	29+C81:D98	25.8892		FLM	WT	33	22	8
rHIF099	Can	29	26.9532		FLM	flm-3	27	22	8
rHIF099	Can	29	29.2471		FLM	flm-3	27	22	9
rHIF099	Col	29	28.3675		FLM	WT	36	22	9
rHIF099	Can	29	28.8896		FLM	flm-3	27	22	9
rHIF099	Col	29	24.8557		FLM	WT	41	22	7
rHIF099	Col	29	25.9026		FLM	WT	36	22	9
rHIF099	Can	29	34.7049		FLM	flm-3	27	22	8
rHIF099	Col	29	25.8958		FLM	WT	41	22	7
rHIF099	Can	29	32.7275		FLM	flm-3	33	22	7
rHIF099	Can	29	32.0817		FLM	flm-3	27	22	8
rHIF099	Col	29	32.3539		FLM	WT	36	22	8
rHIF099	Can	29	35.1015		FLM	flm-3	27	22	8
rHIF099	Col	29	26.1993		FLM	WT	36	22	8
rHIF099	Col	29	24.5519		FLM	WT	41	22	8
rHIF099	Can	29	30.0686		FLM	flm-3	27	22	9
rHIF099	Col	29	26.9094		FLM	WT	36	22	7
rHIF099	Can	29	27.3079		FLM	flm-3	29	22	7
rHIF099	Can	25	13.3762		rHIF099	Can	33	25	15
rHIF099	Col	25	11.9826		rHIF099	Col	41	25	16
rHIF099	Can	25	14.6828		rHIF099	Can	33	25	15
rHIF099	Col	25	10.8678		rHIF099	Col	41	25	14
rHIF099	Col	25	12.888		rHIF099	Col	41	25	16
rHIF099	Can	25	13.2356		rHIF099	Can	33	25	14
rHIF099	Col	25	14.198		rHIF099	Col	41	25	16
rHIF099	Can	25	16.135		rHIF099	Can	33	25	18
rHIF099	Can	25	15.3756		rHIF099	Can	29	25	15
rHIF099	Col	25	14.7241		rHIF099	Col	41	25	16
rHIF099	Can	25	16.1509		rHIF099	Can	33	25	16
rHIF099	Col	25	13.1977		rHIF099	Col	41	25	17
rHIF099	Col	25	13.7033		rHIF099	Col	41	25	17
rHIF099	Can	25	17.0488		rHIF099	Can	33	25	16
rHIF099	Col	25	12.7086		rHIF099	Col	41	25	16
rHIF099	Can	25	15.6021		rHIF099	Can	33	25	16
rHIF099	Can	25	14.0286		rHIF099	Can	33	25	17
rHIF099	Col	25	16.3954		rHIF099	Col	41	25	17
rHIF099	Can	25	16.7812		rHIF099	Can	33	25	16
rHIF099	Col	25	14.7083		rHIF099	Col	46	25	16
rHIF099	Col	25	12.5134		rHIF099	Col	41	25	16
rHIF099	Can	25	12.4702		rHIF099	Can	29	25	14
rHIF099	Col	25	13.5621		rHIF099	Col	41	25	16
rHIF099	Can	25	14.1568		rHIF099	Can	33	25	15
rHIF099	Can	22	4.9715		FLM	flm-3	27	25	11
rHIF099	Col	22	5.4171		FLM	WT	33	25	12
rHIF099	Can	22	5.9705		FLM	flm-3	29	25	12
rHIF099	Col	22	5.5059		FLM	WT	33	25	11
rHIF099	Col	22	5.5863		FLM	WT	33	25	12
rHIF099	Can	22	5.941		FLM	flm-3	29	25	12
rHIF099	Col	22	6.6868		FLM	WT	33	25	12
rHIF099	Can	22	7.4677		FLM	flm-3	27	25	10
rHIF099	Can	22	6.9829		FLM	flm-3	27	25	11
rHIF099	Col	22	7.3001		FLM	WT	36	25	12
rHIF099	Can	22	7.1872		FLM	flm-3	27	25	11
rHIF099	Col	22	6.2731		FLM	WT	41	25	10
rHIF099	Col	22	6.7194		FLM	WT	36	25	13
rHIF099	Can	22	8.4367		FLM	flm-3	27	25	11
rHIF099	Col	22	6.7418		FLM	WT	41	25	11
rHIF099	Can	22	7.7834		FLM	flm-3	33	25	11
rHIF099	Can	22	6.9178		FLM	flm-3	27	25	10
rHIF099	Col	22	8.1043		FLM	WT	36	25	12
rHIF099	Can	22	8.5317		FLM	flm-3	27	25	11
rHIF099	Col	22	7.5044		FLM	WT	36	25	11
rHIF099	Col	22	6.721		FLM	WT	41	25	12
rHIF099	Can	22	5.8672		FLM	flm-3	27	25	11
rHIF099	Col	22	7.1474		FLM	WT	36	25	12
rHIF099	Can	22	6.878		FLM	flm-3	29	25	8
FLM	flm-3	25	13.4125		rHIF099	Can	33	29	19
FLM	WT	25	10.1763		rHIF099	Col	41	29	21
FLM	flm-3	25	12.204		rHIF099	Can	33	29	20
FLM	WT	25	7.4045		rHIF099	Col	41	29	20
FLM	WT	25	9.2054		rHIF099	Col	41	29	22
FLM	flm-3	25	12.6717		rHIF099	Can	33	29	20
FLM	WT	25	10.3469		rHIF099	Col	41	29	21
FLM	flm-3	25	9.5796		rHIF099	Can	33	29	22
FLM	flm-3	25	13.7037		rHIF099	Can	29	29	18
FLM	WT	25	8.8634		rHIF099	Col	41	29	22
FLM	flm-3	25	9.3573		rHIF099	Can	33	29	20
FLM	WT	25	5.1308		rHIF099	Col	41	29	21
FLM	WT	25	8.485		rHIF099	Col	41	29	20
FLM	flm-3	25	9.7396		rHIF099	Can	33	29	21
FLM	WT	25	4.7953		rHIF099	Col	41	29	20
FLM	flm-3	25	5.4346		rHIF099	Can	33	29	21
FLM	flm-3	25	8.2429		rHIF099	Can	33	29	22
FLM	WT	25	7.5609		rHIF099	Col	41	29	23
FLM	flm-3	25	9.8259		rHIF099	Can	33	29	21
FLM	WT	25	5.1431		rHIF099	Col	46	29	21
FLM	WT	25	4.8296		rHIF099	Col	41	29	22
FLM	flm-3	25	12.0495		rHIF099	Can	29	29	20
FLM	WT	25	6.2313		rHIF099	Col	41	29	22
FLM	flm-3	25	5.6867		rHIF099	Can	33	29	20
FLM	flm-3	29	21.3642		FLM	flm-3	27	29	12
FLM	WT	29	16.2117		FLM	WT	33	29	15
FLM	flm-3	29	18.4867		FLM	flm-3	29	29	13
FLM	WT	29	12.0757		FLM	WT	33	29	16
FLM	WT	29	15.7983		FLM	WT	33	29	16
FLM	flm-3	29	27.6271		FLM	flm-3	29	29	13
FLM	WT	29	14.9529		FLM	WT	33	29	16
FLM	flm-3	29	16.6454		FLM	flm-3	27	29	12
FLM	flm-3	29	20.7982		FLM	flm-3	27	29	12
FLM	WT	29	15.0482		FLM	WT	36	29	15
FLM	flm-3	29	16.9693		FLM	flm-3	27	29	12
FLM	WT	29	8.0529		FLM	WT	41	29	15
FLM	WT	29	14.6387		FLM	WT	36	29	19
FLM	flm-3	29	23.2837		FLM	flm-3	27	29	13
FLM	WT	29	11.2254		FLM	WT	41	29	14
FLM	flm-3	29	7.4255		FLM	flm-3	33	29	13
FLM	flm-3	29	16.054		FLM	flm-3	27	29	11
FLM	WT	29	15.8193		FLM	WT	36	29	16
FLM	flm-3	29	21.7976		FLM	flm-3	27	29	12
FLM	WT	29	9.9051		FLM	WT	36	29	15
FLM	WT	29	9.727		FLM	WT	41	29	16
FLM	flm-3	29	18.9266		FLM	flm-3	27	29	13
FLM	WT	29	13.6988		FLM	WT	36	29	17
FLM	flm-3	29	7.2216		FLM	flm-3	29	29	10
FLM	flm-3	33	34.1694		rHIF099	Can	33	33	24
FLM	WT	33	33.2489		rHIF099	Col	41	33	25
FLM	flm-3	33	32.14		rHIF099	Can	33	33	24
FLM	WT	33	25.7972		rHIF099	Col	41	33	23
FLM	WT	33	31.7748		rHIF099	Col	41	33	25
FLM	flm-3	33	51.9518		rHIF099	Can	33	33	24
FLM	WT	33	27.4546		rHIF099	Col	41	33	23
FLM	flm-3	33	32.1649		rHIF099	Can	33	33	24
FLM	flm-3	33	39.7879		rHIF099	Can	29	33	19
FLM	WT	33	28.7693		rHIF099	Col	41	33	25
FLM	flm-3	33	33.3656		rHIF099	Can	33	33	21
FLM	WT	33	17.2243		rHIF099	Col	41	33	23
FLM	WT	33	37.488		rHIF099	Col	41	33	25
FLM	flm-3	33	49.9305		rHIF099	Can	33	33	21
FLM	WT	33	28.0467		rHIF099	Col	41	33	25
FLM	flm-3	33	18.6619		rHIF099	Can	33	33	22
FLM	flm-3	33	32.8543		rHIF099	Can	33	33	24
FLM	WT	33	35.0572		rHIF099	Col	41	33	27
FLM	flm-3	33	45.3983		rHIF099	Can	33	33	24
FLM	WT	33	25.4536		rHIF099	Col	46	33	24
FLM	WT	33	27.4251		rHIF099	Col	41	33	26
FLM	flm-3	33	42.9171		rHIF099	Can	29	33	20
FLM	WT	33	32.5624		rHIF099	Col	41	33	25
FLM	flm-3	33	20.2504		rHIF099	Can	33	33	21
FLM	flm-3	36	35.8086		FLM	flm-3	27	33	16
FLM	WT	36	45.8747		FLM	WT	33	33	19
FLM	flm-3	36	38.6205		FLM	flm-3	29	33	14
FLM	WT	36	37.1538		FLM	WT	33	33	19
FLM	WT	36	39.7536		FLM	WT	33	33	18
FLM	flm-3	36	59.2633		FLM	flm-3	29	33	15
FLM	WT	36	37.1625		FLM	WT	33	33	18
FLM	flm-3	36	39.6011		FLM	flm-3	27	33	16
FLM	flm-3	36	44.9943		FLM	flm-3	27	33	13
FLM	WT	36	38.9065		FLM	WT	36	33	18
FLM	flm-3	36	40.3884		FLM	flm-3	27	33	15
FLM	WT	36	24.2646		FLM	WT	41	33	18
FLM	WT	36	48.1458		FLM	WT	36	33	22
FLM	flm-3	36	60.4982		FLM	flm-3	27	33	13
FLM	WT	36	35.159		FLM	WT	41	33	16
FLM	flm-3	36	39.1948		FLM	flm-3	33	33	13
FLM	flm-3	36	32.2382		FLM	flm-3	27	33	12
FLM	WT	36	48.0815		FLM	WT	36	33	19
FLM	flm-3	36	50.4561		FLM	flm-3	27	33	12
FLM	WT	36	32.904		FLM	WT	36	33	18
FLM	WT	36	35.0914		FLM	WT	41	33	18
FLM	flm-3	36	51.9308		FLM	flm-3	27	33	13
FLM	WT	36	48.3501		FLM	WT	36	33	19
FLM	flm-3	36	36.5526		FLM	flm-3	29	33	11
FLM	flm-3	41	42.2565		rHIF099	Can	33	36	24
FLM	WT	41	67.575		rHIF099	Col	41	36	27
FLM	flm-3	41	47.8811		rHIF099	Can	33	36	27
FLM	WT	41	59.0781		rHIF099	Col	41	36	28
FLM	WT	41	58.5222		rHIF099	Col	41	36	29
FLM	flm-3	41	49.8753		rHIF099	Can	33	36	25
FLM	WT	41	58.6453		rHIF099	Col	41	36	27
FLM	flm-3	41	45.3272		rHIF099	Can	33	36	24
FLM	flm-3	41	50.5608		rHIF099	Can	29	36	19
FLM	WT	41	54.9133		rHIF099	Col	41	36	31
FLM	flm-3	41	50.1128		rHIF099	Can	33	36	23
FLM	WT	41	49.4438		rHIF099	Col	41	36	28
FLM	WT	41	69.0006		rHIF099	Col	41	36	30
FLM	flm-3	41	43.248		rHIF099	Can	33	36	21
FLM	WT	41	59.2571		rHIF099	Col	41	36	29
FLM	flm-3	41	44.9164		rHIF099	Can	33	36	22
FLM	flm-3	41	36.8678		rHIF099	Can	33	36	24
FLM	WT	41	74.932		rHIF099	Col	41	36	30
FLM	flm-3	41	43.7526		rHIF099	Can	33	36	24
FLM	WT	41	57.8205		rHIF099	Col	46	36	26
FLM	WT	41	53.0232		rHIF099	Col	41	36	30
FLM	flm-3	41	57.2549		rHIF099	Can	29	36	20
FLM	WT	41	71.8134		rHIF099	Col	41	36	30
FLM	flm-3	41	45.5589		rHIF099	Can	33	36	21
FLM	flm-3	22	7.2171		FLM	flm-3	27	36	16
FLM	WT	22	5.9337		FLM	WT	33	36	20
FLM	flm-3	22	5.5402		FLM	flm-3	29	36	15
FLM	WT	22	4.3671		FLM	WT	33	36	19
FLM	WT	22	5.5787		FLM	WT	33	36	20
FLM	flm-3	22	5.4083		FLM	flm-3	29	36	19
FLM	WT	22	5.2849		FLM	WT	33	36	18
FLM	flm-3	22	5.1444		FLM	flm-3	27	36	18
FLM	flm-3	22	6.9443		FLM	flm-3	27	36	15
FLM	WT	22	4.5790		FLM	WT	36	36	21
FLM	flm-3	22	4.7471		FLM	flm-3	27	36	17
FLM	WT	22	2.3654		FLM	WT	41	36	21
FLM	WT	22	5.3522		FLM	WT	36	36	26
FLM	flm-3	22	5.0637		FLM	flm-3	27	36	15
FLM	WT	22	2.9065		FLM	WT	41	36	20
FLM	flm-3	22	3.8083		FLM	flm-3	33	36	13
FLM	flm-3	22	4.6104		FLM	flm-3	27	36	13
FLM	WT	22	3.7971		FLM	WT	36	36	20
FLM	flm-3	22	5.1941		FLM	flm-3	27	36	12
FLM	WT	22	3.8685		FLM	WT	36	36	21
FLM	WT	22	2.4607		FLM	WT	41	36	20
FLM	flm-3	22	6.2866		FLM	flm-3	27	36	13
FLM	WT	22	4.5823		FLM	WT	36	36	23
FLM	flm-3	22	3.5505		FLM	flm-3	29	36	11
					rHIF099	Can	33	41	24
					rHIF099	Col	41	41	32
					rHIF099	Can	33	41	27
					rHIF099	Col	41	41	32
					rHIF099	Col	41	41	31
					rHIF099	Can	33	41	25
					rHIF099	Col	41	41	29
					rHIF099	Can	33	41	24
					rHIF099	Can	29	41	19
					rHIF099	Col	41	41	31
					rHIF099	Can	33	41	23
					rHIF099	Col	41	41	28
					rHIF099	Col	41	41	34
					rHIF099	Can	33	41	21
					rHIF099	Col	41	41	29
					rHIF099	Can	33	41	22
					rHIF099	Can	33	41	24
					rHIF099	Col	41	41	32
					rHIF099	Can	33	41	24
					rHIF099	Col	46	41	29
					rHIF099	Col	41	41	30
					rHIF099	Can	29	41	20
					rHIF099	Col	41	41	30
					rHIF099	Can	33	41	21
					FLM	flm-3	27	41	16
					FLM	WT	33	41	20
					FLM	flm-3	29	41	15
					FLM	WT	33	41	19
					FLM	WT	33	41	20
					FLM	flm-3	29	41	19
					FLM	WT	33	41	18
					FLM	flm-3	27	41	18
					FLM	flm-3	27	41	15
					FLM	WT	36	41	21
					FLM	flm-3	27	41	17
					FLM	WT	41	41	21
					FLM	WT	36	41	26
					FLM	flm-3	27	41	15
					FLM	WT	41	41	22
					FLM	flm-3	33	41	13
					FLM	flm-3	27	41	13
					FLM	WT	36	41	20
					FLM	flm-3	27	41	12
					FLM	WT	36	41	21
					FLM	WT	41	41	20
					FLM	flm-3	27	41	13
					FLM	WT	36	41	23
					FLM	flm-3	29	41	11

## Sheet: Figure 5a
accession	relative expression	genotype at postition 28,958,437
Col-0	0.426480339	col
Can-0	0.015155882	can
IP-Adm-0	0.017538846	can
IP-Rel-0	0.095926031	can
IP-Svi-0	0.012757921	can
IP-Ver-5	0.200224659	can
IP-Mar-1	0.038011659	can
IP-Vid-1	0.068416301	can
IP-All-0	0.034187962	can
IP-Trs-0	0.042413069	can
IP-Her-12	0.013268579	can
IP-Bea-0	0.402856592	col
IP-Cmo-3	0.219395791	col
IP-Mot-0	0.414526559	col
IP-Vpa-1	0.20017264	col
IP-Vig-1	0.380294022	col
IP-Vdt-0	0.10772744	col
IP-Vad-0	0.387535568	col
IP-Scm-0	0.294496409	col
IP-Rei-0	0.419284507	col

## Sheet: Figure 6
bin.name	chr	start	end	midpoint	accessionid	prob_relict
1-28930001-28940000	1	28930001	28940000	28935000	7077	0.687175141
1-28930001-28940000	1	28930001	28940000	28935000	7307	0.556359379
1-28930001-28940000	1	28930001	28940000	28935000	7081	0.81656544
1-28930001-28940000	1	28930001	28940000	28935000	9533	0.788599127
1-28930001-28940000	1	28930001	28940000	28935000	9543	0.486040806
1-28930001-28940000	1	28930001	28940000	28935000	9545	0.815664654
1-28930001-28940000	1	28930001	28940000	28935000	9549	0.455122311
1-28930001-28940000	1	28930001	28940000	28935000	9554	0.788599127
1-28930001-28940000	1	28930001	28940000	28935000	9555	0.449719375
1-28930001-28940000	1	28930001	28940000	28935000	9574	0.417966707
1-28930001-28940000	1	28930001	28940000	28935000	9600	0.42948815
1-28930001-28940000	1	28930001	28940000	28935000	9832	0.817040492
1-28930001-28940000	1	28930001	28940000	28935000	9837	0.805892951
1-28930001-28940000	1	28930001	28940000	28935000	9869	0.815664654
1-28930001-28940000	1	28930001	28940000	28935000	9905	0.745512483
1-28930001-28940000	1	28930001	28940000	28935000	9947	0.819433447
1-28930001-28940000	1	28930001	28940000	28935000	9512	0.376237971
1-28930001-28940000	1	28930001	28940000	28935000	9513	0.744394375
1-28930001-28940000	1	28930001	28940000	28935000	9514	0.457696705
1-28930001-28940000	1	28930001	28940000	28935000	9517	0.818903379
1-28930001-28940000	1	28930001	28940000	28935000	9520	0.559278114
1-28930001-28940000	1	28930001	28940000	28935000	9523	0.81995189
1-28930001-28940000	1	28930001	28940000	28935000	9528	0.813358607
1-28930001-28940000	1	28930001	28940000	28935000	9529	0.321260789
1-28930001-28940000	1	28930001	28940000	28935000	9530	0.740925849
1-28930001-28940000	1	28930001	28940000	28935000	9546	0.534238912
1-28930001-28940000	1	28930001	28940000	28935000	9553	0.559278114
1-28930001-28940000	1	28930001	28940000	28935000	9571	0.237243306
1-28930001-28940000	1	28930001	28940000	28935000	9579	0.740925849
1-28930001-28940000	1	28930001	28940000	28935000	9581	0.368324457
1-28930001-28940000	1	28930001	28940000	28935000	9585	0.808574833
1-28930001-28940000	1	28930001	28940000	28935000	9590	0.653310561
1-28930001-28940000	1	28930001	28940000	28935000	9596	0.81631369
1-28930001-28940000	1	28930001	28940000	28935000	9599	0.544482485
1-28930001-28940000	1	28930001	28940000	28935000	9822	0.687175141
1-28930001-28940000	1	28930001	28940000	28935000	9823	0.375819943
1-28930001-28940000	1	28930001	28940000	28935000	9824	0.393237251
1-28930001-28940000	1	28930001	28940000	28935000	9830	0.815664654
1-28930001-28940000	1	28930001	28940000	28935000	9840	0.815664654
1-28930001-28940000	1	28930001	28940000	28935000	9852	0.687175141
1-28930001-28940000	1	28930001	28940000	28935000	9853	0.233725787
1-28930001-28940000	1	28930001	28940000	28935000	9854	0.357482402
1-28930001-28940000	1	28930001	28940000	28935000	9859	0.701349713
1-28930001-28940000	1	28930001	28940000	28935000	9875	0.21444565
1-28930001-28940000	1	28930001	28940000	28935000	9881	0.553545221
1-28930001-28940000	1	28930001	28940000	28935000	9892	0.393665588
1-28930001-28940000	1	28930001	28940000	28935000	9897	0.716693957
1-28930001-28940000	1	28930001	28940000	28935000	9904	0.377002868
1-28930001-28940000	1	28930001	28940000	28935000	9542	0.390098815
1-28930001-28940000	1	28930001	28940000	28935000	9550	0.372293004
1-28930001-28940000	1	28930001	28940000	28935000	9583	0.395011612
1-28930001-28940000	1	28930001	28940000	28935000	9598	0.470429566
1-28930001-28940000	1	28930001	28940000	28935000	9871	0.821066266
1-28930001-28940000	1	28930001	28940000	28935000	9879	0.780468324
1-28930001-28940000	1	28930001	28940000	28935000	9887	0.714240668
1-28930001-28940000	1	28930001	28940000	28935000	9944	0.783002142
1-28930001-28940000	1	28930001	28940000	28935000	9506	0.342061831
1-28930001-28940000	1	28930001	28940000	28935000	9507	0.612323489
1-28930001-28940000	1	28930001	28940000	28935000	9508	0.785252098
1-28930001-28940000	1	28930001	28940000	28935000	9509	0.2181839
1-28930001-28940000	1	28930001	28940000	28935000	9510	0.21444565
1-28930001-28940000	1	28930001	28940000	28935000	9511	0.687175141
1-28930001-28940000	1	28930001	28940000	28935000	9515	0.220419191
1-28930001-28940000	1	28930001	28940000	28935000	9518	0.788599127
1-28930001-28940000	1	28930001	28940000	28935000	9519	0.687175141
1-28930001-28940000	1	28930001	28940000	28935000	9521	0.530096753
1-28930001-28940000	1	28930001	28940000	28935000	9522	0.206915652
1-28930001-28940000	1	28930001	28940000	28935000	9524	0.345311375
1-28930001-28940000	1	28930001	28940000	28935000	9525	0.680908334
1-28930001-28940000	1	28930001	28940000	28935000	9526	0.530096753
1-28930001-28940000	1	28930001	28940000	28935000	9527	0.36465993
1-28930001-28940000	1	28930001	28940000	28935000	9531	0.373913029
1-28930001-28940000	1	28930001	28940000	28935000	9532	0.344291655
1-28930001-28940000	1	28930001	28940000	28935000	9534	0.714240668
1-28930001-28940000	1	28930001	28940000	28935000	9535	0.780468324
1-28930001-28940000	1	28930001	28940000	28935000	9536	0.345526801
1-28930001-28940000	1	28930001	28940000	28935000	9537	0.20724031
1-28930001-28940000	1	28930001	28940000	28935000	9539	0.687175141
1-28930001-28940000	1	28930001	28940000	28935000	9540	0.788599127
1-28930001-28940000	1	28930001	28940000	28935000	9541	0.780468324
1-28930001-28940000	1	28930001	28940000	28935000	9544	0.21444565
1-28930001-28940000	1	28930001	28940000	28935000	9547	0.785252098
1-28930001-28940000	1	28930001	28940000	28935000	9548	0.371876027
1-28930001-28940000	1	28930001	28940000	28935000	9551	0.790657493
1-28930001-28940000	1	28930001	28940000	28935000	9552	0.687175141
1-28930001-28940000	1	28930001	28940000	28935000	9556	0.714240668
1-28930001-28940000	1	28930001	28940000	28935000	9557	0.348639232
1-28930001-28940000	1	28930001	28940000	28935000	9558	0.687175141
1-28930001-28940000	1	28930001	28940000	28935000	9559	0.788599127
1-28930001-28940000	1	28930001	28940000	28935000	9560	0.20724031
1-28930001-28940000	1	28930001	28940000	28935000	9561	0.821179132
1-28930001-28940000	1	28930001	28940000	28935000	9562	0.506504493
1-28930001-28940000	1	28930001	28940000	28935000	9564	0.530096753
1-28930001-28940000	1	28930001	28940000	28935000	9565	0.358259066
1-28930001-28940000	1	28930001	28940000	28935000	9567	0.687175141
1-28930001-28940000	1	28930001	28940000	28935000	9568	0.530096753
1-28930001-28940000	1	28930001	28940000	28935000	9569	0.357125569
1-28930001-28940000	1	28930001	28940000	28935000	9573	0.212604285
1-28930001-28940000	1	28930001	28940000	28935000	9576	0.813980396
1-28930001-28940000	1	28930001	28940000	28935000	9577	0.687175141
1-28930001-28940000	1	28930001	28940000	28935000	9578	0.235435226
1-28930001-28940000	1	28930001	28940000	28935000	9582	0.259921825
1-28930001-28940000	1	28930001	28940000	28935000	9584	0.20333858
1-28930001-28940000	1	28930001	28940000	28935000	9586	0.70398957
1-28930001-28940000	1	28930001	28940000	28935000	9587	0.355406301
1-28930001-28940000	1	28930001	28940000	28935000	9588	0.530096753
1-28930001-28940000	1	28930001	28940000	28935000	9589	0.375349555
1-28930001-28940000	1	28930001	28940000	28935000	9591	0.38872725
1-28930001-28940000	1	28930001	28940000	28935000	9592	0.21444565
1-28930001-28940000	1	28930001	28940000	28935000	9593	0.687175141
1-28930001-28940000	1	28930001	28940000	28935000	9594	0.533666208
1-28930001-28940000	1	28930001	28940000	28935000	9595	0.227707259
1-28930001-28940000	1	28930001	28940000	28935000	9597	0.687175141
1-28930001-28940000	1	28930001	28940000	28935000	9601	0.687175141
1-28930001-28940000	1	28930001	28940000	28935000	9602	0.714240668
1-28930001-28940000	1	28930001	28940000	28935000	9817	0.223965691
1-28930001-28940000	1	28930001	28940000	28935000	9819	0.703249925
1-28930001-28940000	1	28930001	28940000	28935000	9820	0.687175141
1-28930001-28940000	1	28930001	28940000	28935000	9821	0.20816079
1-28930001-28940000	1	28930001	28940000	28935000	9825	0.705379922
1-28930001-28940000	1	28930001	28940000	28935000	9826	0.818001387
1-28930001-28940000	1	28930001	28940000	28935000	9827	0.459730303
1-28930001-28940000	1	28930001	28940000	28935000	9828	0.372877552
1-28930001-28940000	1	28930001	28940000	28935000	9831	0.636257292
1-28930001-28940000	1	28930001	28940000	28935000	9833	0.687175141
1-28930001-28940000	1	28930001	28940000	28935000	9834	0.714626981
1-28930001-28940000	1	28930001	28940000	28935000	9835	0.380358889
1-28930001-28940000	1	28930001	28940000	28935000	9836	0.780468324
1-28930001-28940000	1	28930001	28940000	28935000	9838	0.206764338
1-28930001-28940000	1	28930001	28940000	28935000	9839	0.687175141
1-28930001-28940000	1	28930001	28940000	28935000	9841	0.714626981
1-28930001-28940000	1	28930001	28940000	28935000	9843	0.708258869
1-28930001-28940000	1	28930001	28940000	28935000	9844	0.687175141
1-28930001-28940000	1	28930001	28940000	28935000	9845	0.709980694
1-28930001-28940000	1	28930001	28940000	28935000	9846	0.676149152
1-28930001-28940000	1	28930001	28940000	28935000	9847	0.790657493
1-28930001-28940000	1	28930001	28940000	28935000	9848	0.635932408
1-28930001-28940000	1	28930001	28940000	28935000	9849	0.21444565
1-28930001-28940000	1	28930001	28940000	28935000	9850	0.365077896
1-28930001-28940000	1	28930001	28940000	28935000	9851	0.20813747
1-28930001-28940000	1	28930001	28940000	28935000	9855	0.686332227
1-28930001-28940000	1	28930001	28940000	28935000	9856	0.712115409
1-28930001-28940000	1	28930001	28940000	28935000	9857	0.737868664
1-28930001-28940000	1	28930001	28940000	28935000	9858	0.303307249
1-28930001-28940000	1	28930001	28940000	28935000	9860	0.419658788
1-28930001-28940000	1	28930001	28940000	28935000	9861	0.725439062
1-28930001-28940000	1	28930001	28940000	28935000	9862	0.706390061
1-28930001-28940000	1	28930001	28940000	28935000	9864	0.686919844
1-28930001-28940000	1	28930001	28940000	28935000	9866	0.509346234
1-28930001-28940000	1	28930001	28940000	28935000	9867	0.701459205
1-28930001-28940000	1	28930001	28940000	28935000	9868	0.788599127
1-28930001-28940000	1	28930001	28940000	28935000	9870	0.528735262
1-28930001-28940000	1	28930001	28940000	28935000	9873	0.206282529
1-28930001-28940000	1	28930001	28940000	28935000	9874	0.687175141
1-28930001-28940000	1	28930001	28940000	28935000	9876	0.687175141
1-28930001-28940000	1	28930001	28940000	28935000	9877	0.214237285
1-28930001-28940000	1	28930001	28940000	28935000	9878	0.687175141
1-28930001-28940000	1	28930001	28940000	28935000	9880	0.549058041
1-28930001-28940000	1	28930001	28940000	28935000	9882	0.709868312
1-28930001-28940000	1	28930001	28940000	28935000	9883	0.687772578
1-28930001-28940000	1	28930001	28940000	28935000	9885	0.353181818
1-28930001-28940000	1	28930001	28940000	28935000	9886	0.687175141
1-28930001-28940000	1	28930001	28940000	28935000	9888	0.681874185
1-28930001-28940000	1	28930001	28940000	28935000	9890	0.209934448
1-28930001-28940000	1	28930001	28940000	28935000	9891	0.780468324
1-28930001-28940000	1	28930001	28940000	28935000	9894	0.536209682
1-28930001-28940000	1	28930001	28940000	28935000	9895	0.776662182
1-28930001-28940000	1	28930001	28940000	28935000	9898	0.210612076
1-28930001-28940000	1	28930001	28940000	28935000	9899	0.349535668
1-28930001-28940000	1	28930001	28940000	28935000	9900	0.207241298
1-28930001-28940000	1	28930001	28940000	28935000	9901	0.345526801
1-28930001-28940000	1	28930001	28940000	28935000	9902	0.687175141
1-28930001-28940000	1	28930001	28940000	28935000	9903	0.687175141
1-28930001-28940000	1	28930001	28940000	28935000	9906	0.209180996
1-28930001-28940000	1	28930001	28940000	28935000	9908	0.236756645
1-28930001-28940000	1	28930001	28940000	28935000	9909	0.298772368
1-28930001-28940000	1	28930001	28940000	28935000	9910	0.510868551
1-28930001-28940000	1	28930001	28940000	28935000	9911	0.232627585
1-28930001-28940000	1	28930001	28940000	28935000	9912	0.380899419
1-28930001-28940000	1	28930001	28940000	28935000	9914	0.686332227
1-28930001-28940000	1	28930001	28940000	28935000	9915	0.664377484
1-28930001-28940000	1	28930001	28940000	28935000	9917	0.294895524
1-28930001-28940000	1	28930001	28940000	28935000	9918	0.21144863
1-28930001-28940000	1	28930001	28940000	28935000	9920	0.214115806
1-28930001-28940000	1	28930001	28940000	28935000	9921	0.404513221
1-28930001-28940000	1	28930001	28940000	28935000	9924	0.213078175
1-28930001-28940000	1	28930001	28940000	28935000	9925	0.687175141
1-28930001-28940000	1	28930001	28940000	28935000	9926	0.43967465
1-28930001-28940000	1	28930001	28940000	28935000	9927	0.235733162
1-28930001-28940000	1	28930001	28940000	28935000	9928	0.33783426
1-28930001-28940000	1	28930001	28940000	28935000	9929	0.219597663
1-28930001-28940000	1	28930001	28940000	28935000	9930	0.212410783
1-28930001-28940000	1	28930001	28940000	28935000	9932	0.32140482
1-28930001-28940000	1	28930001	28940000	28935000	9933	0.239321272
1-28930001-28940000	1	28930001	28940000	28935000	9935	0.21144863
1-28930001-28940000	1	28930001	28940000	28935000	9937	0.242423597
1-28930001-28940000	1	28930001	28940000	28935000	9938	0.330599
1-28930001-28940000	1	28930001	28940000	28935000	9941	0.196635278
1-28930001-28940000	1	28930001	28940000	28935000	9942	0.780468324
1-28930001-28940000	1	28930001	28940000	28935000	9943	0.193758935
1-28930001-28940000	1	28930001	28940000	28935000	9945	0.194384597
1-28930001-28940000	1	28930001	28940000	28935000	9946	0.240928558
1-28930001-28940000	1	28930001	28940000	28935000	9948	0.542213146
1-28930001-28940000	1	28930001	28940000	28935000	9949	0.252052466
1-28930001-28940000	1	28930001	28940000	28935000	9950	0.358325161
1-28930001-28940000	1	28930001	28940000	28935000	108	0.488981915
1-28930001-28940000	1	28930001	28940000	28935000	139	0.513717317
1-28930001-28940000	1	28930001	28940000	28935000	159	0.222611194
1-28930001-28940000	1	28930001	28940000	28935000	265	0.643479861
1-28930001-28940000	1	28930001	28940000	28935000	350	0.166159775
1-28930001-28940000	1	28930001	28940000	28935000	351	0.186091336
1-28930001-28940000	1	28930001	28940000	28935000	6897	0.20004834
1-28930001-28940000	1	28930001	28940000	28935000	6933	0.368755427
1-28930001-28940000	1	28930001	28940000	28935000	6958	0.210205291
1-28930001-28940000	1	28930001	28940000	28935000	6959	0.345526801
1-28930001-28940000	1	28930001	28940000	28935000	6960	0.358709753
1-28930001-28940000	1	28930001	28940000	28935000	6961	0.206644955
1-28930001-28940000	1	28930001	28940000	28935000	6970	0.390886138
1-28930001-28940000	1	28930001	28940000	28935000	6971	0.349134616
1-28930001-28940000	1	28930001	28940000	28935000	7071	0.244932071
1-28930001-28940000	1	28930001	28940000	28935000	7092	0.213732338
1-28930001-28940000	1	28930001	28940000	28935000	7096	0.210414959
1-28930001-28940000	1	28930001	28940000	28935000	7130	0.211010736
1-28930001-28940000	1	28930001	28940000	28935000	7217	0.337550069
1-28930001-28940000	1	28930001	28940000	28935000	7320	0.200515809
1-28930001-28940000	1	28930001	28940000	28935000	7327	0.329020535
1-28930001-28940000	1	28930001	28940000	28935000	7328	0.212988311
1-28930001-28940000	1	28930001	28940000	28935000	7430	0.243226806
1-28930001-28940000	1	28930001	28940000	28935000	8214	0.221554603
1-28930001-28940000	1	28930001	28940000	28935000	8244	0.212410783
1-28930001-28940000	1	28930001	28940000	28935000	8264	0.658730064
1-28930001-28940000	1	28930001	28940000	28935000	8343	0.198343432
1-28930001-28940000	1	28930001	28940000	28935000	8357	0.20467748
1-28930001-28940000	1	28930001	28940000	28935000	88	0.676149152
1-28935001-28945000	1	28935001	28945000	28940000	7077	0.683783214
1-28935001-28945000	1	28935001	28945000	28940000	7307	0.571249045
1-28935001-28945000	1	28935001	28945000	28940000	7081	0.745474499
1-28935001-28945000	1	28935001	28945000	28940000	9533	0.82779759
1-28935001-28945000	1	28935001	28945000	28940000	9543	0.391376353
1-28935001-28945000	1	28935001	28945000	28940000	9545	0.82779759
1-28935001-28945000	1	28935001	28945000	28940000	9549	0.368772548
1-28935001-28945000	1	28935001	28945000	28940000	9554	0.82779759
1-28935001-28945000	1	28935001	28945000	28940000	9555	0.379099655
1-28935001-28945000	1	28935001	28945000	28940000	9574	0.399976205
1-28935001-28945000	1	28935001	28945000	28940000	9600	0.363250038
1-28935001-28945000	1	28935001	28945000	28940000	9832	0.827652101
1-28935001-28945000	1	28935001	28945000	28940000	9837	0.820622489
1-28935001-28945000	1	28935001	28945000	28940000	9869	0.82779759
1-28935001-28945000	1	28935001	28945000	28940000	9905	0.832393193
1-28935001-28945000	1	28935001	28945000	28940000	9947	0.790887613
1-28935001-28945000	1	28935001	28945000	28940000	9512	0.37394675
1-28935001-28945000	1	28935001	28945000	28940000	9513	0.820224534
1-28935001-28945000	1	28935001	28945000	28940000	9514	0.385442507
1-28935001-28945000	1	28935001	28945000	28940000	9517	0.831811748
1-28935001-28945000	1	28935001	28945000	28940000	9520	0.546740419
1-28935001-28945000	1	28935001	28945000	28940000	9523	0.82779759
1-28935001-28945000	1	28935001	28945000	28940000	9528	0.823221242
1-28935001-28945000	1	28935001	28945000	28940000	9529	0.349059141
1-28935001-28945000	1	28935001	28945000	28940000	9530	0.82779759
1-28935001-28945000	1	28935001	28945000	28940000	9546	0.554587991
1-28935001-28945000	1	28935001	28945000	28940000	9553	0.546740419
1-28935001-28945000	1	28935001	28945000	28940000	9571	0.236855116
1-28935001-28945000	1	28935001	28945000	28940000	9579	0.82779759
1-28935001-28945000	1	28935001	28945000	28940000	9581	0.359383927
1-28935001-28945000	1	28935001	28945000	28940000	9585	0.792289156
1-28935001-28945000	1	28935001	28945000	28940000	9590	0.800429169
1-28935001-28945000	1	28935001	28945000	28940000	9596	0.762974505
1-28935001-28945000	1	28935001	28945000	28940000	9599	0.596701225
1-28935001-28945000	1	28935001	28945000	28940000	9822	0.775920544
1-28935001-28945000	1	28935001	28945000	28940000	9823	0.412272632
1-28935001-28945000	1	28935001	28945000	28940000	9824	0.392195131
1-28935001-28945000	1	28935001	28945000	28940000	9830	0.82779759
1-28935001-28945000	1	28935001	28945000	28940000	9840	0.82779759
1-28935001-28945000	1	28935001	28945000	28940000	9852	0.775920544
1-28935001-28945000	1	28935001	28945000	28940000	9853	0.233706387
1-28935001-28945000	1	28935001	28945000	28940000	9854	0.403205877
1-28935001-28945000	1	28935001	28945000	28940000	9859	0.795092672
1-28935001-28945000	1	28935001	28945000	28940000	9875	0.236855116
1-28935001-28945000	1	28935001	28945000	28940000	9881	0.540007381
1-28935001-28945000	1	28935001	28945000	28940000	9892	0.396950004
1-28935001-28945000	1	28935001	28945000	28940000	9897	0.820224534
1-28935001-28945000	1	28935001	28945000	28940000	9904	0.370223161
1-28935001-28945000	1	28935001	28945000	28940000	9542	0.359656215
1-28935001-28945000	1	28935001	28945000	28940000	9550	0.370261147
1-28935001-28945000	1	28935001	28945000	28940000	9583	0.39643982
1-28935001-28945000	1	28935001	28945000	28940000	9598	0.396189969
1-28935001-28945000	1	28935001	28945000	28940000	9871	0.803643724
1-28935001-28945000	1	28935001	28945000	28940000	9879	0.820622489
1-28935001-28945000	1	28935001	28945000	28940000	9887	0.748720544
1-28935001-28945000	1	28935001	28945000	28940000	9944	0.823454959
1-28935001-28945000	1	28935001	28945000	28940000	9506	0.340233829
1-28935001-28945000	1	28935001	28945000	28940000	9507	0.631384278
1-28935001-28945000	1	28935001	28945000	28940000	9508	0.82779759
1-28935001-28945000	1	28935001	28945000	28940000	9509	0.24286708
1-28935001-28945000	1	28935001	28945000	28940000	9510	0.236855116
1-28935001-28945000	1	28935001	28945000	28940000	9511	0.683783214
1-28935001-28945000	1	28935001	28945000	28940000	9515	0.236109475
1-28935001-28945000	1	28935001	28945000	28940000	9518	0.82779759
1-28935001-28945000	1	28935001	28945000	28940000	9519	0.683783214
1-28935001-28945000	1	28935001	28945000	28940000	9521	0.542502191
1-28935001-28945000	1	28935001	28945000	28940000	9522	0.234148162
1-28935001-28945000	1	28935001	28945000	28940000	9524	0.338591502
1-28935001-28945000	1	28935001	28945000	28940000	9525	0.676676518
1-28935001-28945000	1	28935001	28945000	28940000	9526	0.542502191
1-28935001-28945000	1	28935001	28945000	28940000	9527	0.360791489
1-28935001-28945000	1	28935001	28945000	28940000	9531	0.345330014
1-28935001-28945000	1	28935001	28945000	28940000	9532	0.307145956
1-28935001-28945000	1	28935001	28945000	28940000	9534	0.748720544
1-28935001-28945000	1	28935001	28945000	28940000	9535	0.820622489
1-28935001-28945000	1	28935001	28945000	28940000	9536	0.340233829
1-28935001-28945000	1	28935001	28945000	28940000	9537	0.233232023
1-28935001-28945000	1	28935001	28945000	28940000	9539	0.683319379
1-28935001-28945000	1	28935001	28945000	28940000	9540	0.82779759
1-28935001-28945000	1	28935001	28945000	28940000	9541	0.820622489
1-28935001-28945000	1	28935001	28945000	28940000	9544	0.236855116
1-28935001-28945000	1	28935001	28945000	28940000	9547	0.82779759
1-28935001-28945000	1	28935001	28945000	28940000	9548	0.34171601
1-28935001-28945000	1	28935001	28945000	28940000	9551	0.804209304
1-28935001-28945000	1	28935001	28945000	28940000	9552	0.683783214
1-28935001-28945000	1	28935001	28945000	28940000	9556	0.748720544
1-28935001-28945000	1	28935001	28945000	28940000	9557	0.347541966
1-28935001-28945000	1	28935001	28945000	28940000	9558	0.683783214
1-28935001-28945000	1	28935001	28945000	28940000	9559	0.82779759
1-28935001-28945000	1	28935001	28945000	28940000	9560	0.233232023
1-28935001-28945000	1	28935001	28945000	28940000	9561	0.799241392
1-28935001-28945000	1	28935001	28945000	28940000	9562	0.517937165
1-28935001-28945000	1	28935001	28945000	28940000	9564	0.542502191
1-28935001-28945000	1	28935001	28945000	28940000	9565	0.349789408
1-28935001-28945000	1	28935001	28945000	28940000	9567	0.683783214
1-28935001-28945000	1	28935001	28945000	28940000	9568	0.542502191
1-28935001-28945000	1	28935001	28945000	28940000	9569	0.341442925
1-28935001-28945000	1	28935001	28945000	28940000	9573	0.235794032
1-28935001-28945000	1	28935001	28945000	28940000	9576	0.795883009
1-28935001-28945000	1	28935001	28945000	28940000	9577	0.683783214
1-28935001-28945000	1	28935001	28945000	28940000	9578	0.234856055
1-28935001-28945000	1	28935001	28945000	28940000	9582	0.233422263
1-28935001-28945000	1	28935001	28945000	28940000	9584	0.2289587
1-28935001-28945000	1	28935001	28945000	28940000	9586	0.683783214
1-28935001-28945000	1	28935001	28945000	28940000	9587	0.340233829
1-28935001-28945000	1	28935001	28945000	28940000	9588	0.542502191
1-28935001-28945000	1	28935001	28945000	28940000	9589	0.373262718
1-28935001-28945000	1	28935001	28945000	28940000	9591	0.391516661
1-28935001-28945000	1	28935001	28945000	28940000	9592	0.236855116
1-28935001-28945000	1	28935001	28945000	28940000	9593	0.683783214
1-28935001-28945000	1	28935001	28945000	28940000	9594	0.530453356
1-28935001-28945000	1	28935001	28945000	28940000	9595	0.226336932
1-28935001-28945000	1	28935001	28945000	28940000	9597	0.683783214
1-28935001-28945000	1	28935001	28945000	28940000	9601	0.683783214
1-28935001-28945000	1	28935001	28945000	28940000	9602	0.748720544
1-28935001-28945000	1	28935001	28945000	28940000	9817	0.231644406
1-28935001-28945000	1	28935001	28945000	28940000	9819	0.683783214
1-28935001-28945000	1	28935001	28945000	28940000	9820	0.683783214
1-28935001-28945000	1	28935001	28945000	28940000	9821	0.233054742
1-28935001-28945000	1	28935001	28945000	28940000	9825	0.742087547
1-28935001-28945000	1	28935001	28945000	28940000	9826	0.789681459
1-28935001-28945000	1	28935001	28945000	28940000	9827	0.501762541
1-28935001-28945000	1	28935001	28945000	28940000	9828	0.375734912
1-28935001-28945000	1	28935001	28945000	28940000	9831	0.798292575
1-28935001-28945000	1	28935001	28945000	28940000	9833	0.683783214
1-28935001-28945000	1	28935001	28945000	28940000	9834	0.740849319
1-28935001-28945000	1	28935001	28945000	28940000	9835	0.38961657
1-28935001-28945000	1	28935001	28945000	28940000	9836	0.820622489
1-28935001-28945000	1	28935001	28945000	28940000	9838	0.329339713
1-28935001-28945000	1	28935001	28945000	28940000	9839	0.683319379
1-28935001-28945000	1	28935001	28945000	28940000	9841	0.748720544
1-28935001-28945000	1	28935001	28945000	28940000	9843	0.743676923
1-28935001-28945000	1	28935001	28945000	28940000	9844	0.683783214
1-28935001-28945000	1	28935001	28945000	28940000	9845	0.745542233
1-28935001-28945000	1	28935001	28945000	28940000	9846	0.671503494
1-28935001-28945000	1	28935001	28945000	28940000	9847	0.799241392
1-28935001-28945000	1	28935001	28945000	28940000	9848	0.70829184
1-28935001-28945000	1	28935001	28945000	28940000	9849	0.236855116
1-28935001-28945000	1	28935001	28945000	28940000	9850	0.361479053
1-28935001-28945000	1	28935001	28945000	28940000	9851	0.231947049
1-28935001-28945000	1	28935001	28945000	28940000	9855	0.698940848
1-28935001-28945000	1	28935001	28945000	28940000	9856	0.750156562
1-28935001-28945000	1	28935001	28945000	28940000	9857	0.743067493
1-28935001-28945000	1	28935001	28945000	28940000	9858	0.225359949
1-28935001-28945000	1	28935001	28945000	28940000	9860	0.344115368
1-28935001-28945000	1	28935001	28945000	28940000	9861	0.720941204
1-28935001-28945000	1	28935001	28945000	28940000	9862	0.68094033
1-28935001-28945000	1	28935001	28945000	28940000	9864	0.683783214
1-28935001-28945000	1	28935001	28945000	28940000	9866	0.521614307
1-28935001-28945000	1	28935001	28945000	28940000	9867	0.699116287
1-28935001-28945000	1	28935001	28945000	28940000	9868	0.828799763
1-28935001-28945000	1	28935001	28945000	28940000	9870	0.54428679
1-28935001-28945000	1	28935001	28945000	28940000	9873	0.23100573
1-28935001-28945000	1	28935001	28945000	28940000	9874	0.683783214
1-28935001-28945000	1	28935001	28945000	28940000	9876	0.683783214
1-28935001-28945000	1	28935001	28945000	28940000	9877	0.236855116
1-28935001-28945000	1	28935001	28945000	28940000	9878	0.683783214
1-28935001-28945000	1	28935001	28945000	28940000	9880	0.53514627
1-28935001-28945000	1	28935001	28945000	28940000	9882	0.800429169
1-28935001-28945000	1	28935001	28945000	28940000	9883	0.683783214
1-28935001-28945000	1	28935001	28945000	28940000	9885	0.301964956
1-28935001-28945000	1	28935001	28945000	28940000	9886	0.683783214
1-28935001-28945000	1	28935001	28945000	28940000	9888	0.677899182
1-28935001-28945000	1	28935001	28945000	28940000	9890	0.236182746
1-28935001-28945000	1	28935001	28945000	28940000	9891	0.820622489
1-28935001-28945000	1	28935001	28945000	28940000	9894	0.529130963
1-28935001-28945000	1	28935001	28945000	28940000	9895	0.820622489
1-28935001-28945000	1	28935001	28945000	28940000	9898	0.236349356
1-28935001-28945000	1	28935001	28945000	28940000	9899	0.356356075
1-28935001-28945000	1	28935001	28945000	28940000	9900	0.232051659
1-28935001-28945000	1	28935001	28945000	28940000	9901	0.339424476
1-28935001-28945000	1	28935001	28945000	28940000	9902	0.699115874
1-28935001-28945000	1	28935001	28945000	28940000	9903	0.683319379
1-28935001-28945000	1	28935001	28945000	28940000	9906	0.234856055
1-28935001-28945000	1	28935001	28945000	28940000	9908	0.236873248
1-28935001-28945000	1	28935001	28945000	28940000	9909	0.243359718
1-28935001-28945000	1	28935001	28945000	28940000	9910	0.501762541
1-28935001-28945000	1	28935001	28945000	28940000	9911	0.231725861
1-28935001-28945000	1	28935001	28945000	28940000	9912	0.358531341
1-28935001-28945000	1	28935001	28945000	28940000	9914	0.66755219
1-28935001-28945000	1	28935001	28945000	28940000	9915	0.702167223
1-28935001-28945000	1	28935001	28945000	28940000	9917	0.266217424
1-28935001-28945000	1	28935001	28945000	28940000	9918	0.235546135
1-28935001-28945000	1	28935001	28945000	28940000	9920	0.237431513
1-28935001-28945000	1	28935001	28945000	28940000	9921	0.350934439
1-28935001-28945000	1	28935001	28945000	28940000	9924	0.236855116
1-28935001-28945000	1	28935001	28945000	28940000	9925	0.683783214
1-28935001-28945000	1	28935001	28945000	28940000	9926	0.366155507
1-28935001-28945000	1	28935001	28945000	28940000	9927	0.235096909
1-28935001-28945000	1	28935001	28945000	28940000	9928	0.3063617
1-28935001-28945000	1	28935001	28945000	28940000	9929	0.245531331
1-28935001-28945000	1	28935001	28945000	28940000	9930	0.235584405
1-28935001-28945000	1	28935001	28945000	28940000	9932	0.23662983
1-28935001-28945000	1	28935001	28945000	28940000	9933	0.236855116
1-28935001-28945000	1	28935001	28945000	28940000	9935	0.235546135
1-28935001-28945000	1	28935001	28945000	28940000	9937	0.233706387
1-28935001-28945000	1	28935001	28945000	28940000	9938	0.32278924
1-28935001-28945000	1	28935001	28945000	28940000	9941	0.21355887
1-28935001-28945000	1	28935001	28945000	28940000	9942	0.826088021
1-28935001-28945000	1	28935001	28945000	28940000	9943	0.225709174
1-28935001-28945000	1	28935001	28945000	28940000	9945	0.202508193
1-28935001-28945000	1	28935001	28945000	28940000	9946	0.254268311
1-28935001-28945000	1	28935001	28945000	28940000	9948	0.564650912
1-28935001-28945000	1	28935001	28945000	28940000	9949	0.230979291
1-28935001-28945000	1	28935001	28945000	28940000	9950	0.352416078
1-28935001-28945000	1	28935001	28945000	28940000	108	0.427840176
1-28935001-28945000	1	28935001	28945000	28940000	139	0.45024139
1-28935001-28945000	1	28935001	28945000	28940000	159	0.220013262
1-28935001-28945000	1	28935001	28945000	28940000	265	0.677635023
1-28935001-28945000	1	28935001	28945000	28940000	350	0.204798517
1-28935001-28945000	1	28935001	28945000	28940000	351	0.222057624
1-28935001-28945000	1	28935001	28945000	28940000	6897	0.224253657
1-28935001-28945000	1	28935001	28945000	28940000	6933	0.370767024
1-28935001-28945000	1	28935001	28945000	28940000	6958	0.232720605
1-28935001-28945000	1	28935001	28945000	28940000	6959	0.340233829
1-28935001-28945000	1	28935001	28945000	28940000	6960	0.35433563
1-28935001-28945000	1	28935001	28945000	28940000	6961	0.247882065
1-28935001-28945000	1	28935001	28945000	28940000	6970	0.366742892
1-28935001-28945000	1	28935001	28945000	28940000	6971	0.355459458
1-28935001-28945000	1	28935001	28945000	28940000	7071	0.243005332
1-28935001-28945000	1	28935001	28945000	28940000	7092	0.24167284
1-28935001-28945000	1	28935001	28945000	28940000	7096	0.233422263
1-28935001-28945000	1	28935001	28945000	28940000	7130	0.235070164
1-28935001-28945000	1	28935001	28945000	28940000	7217	0.330361425
1-28935001-28945000	1	28935001	28945000	28940000	7320	0.233909806
1-28935001-28945000	1	28935001	28945000	28940000	7327	0.351820089
1-28935001-28945000	1	28935001	28945000	28940000	7328	0.250209438
1-28935001-28945000	1	28935001	28945000	28940000	7430	0.232750086
1-28935001-28945000	1	28935001	28945000	28940000	8214	0.240128285
1-28935001-28945000	1	28935001	28945000	28940000	8244	0.235584405
1-28935001-28945000	1	28935001	28945000	28940000	8264	0.70829184
1-28935001-28945000	1	28935001	28945000	28940000	8343	0.229574577
1-28935001-28945000	1	28935001	28945000	28940000	8357	0.233135392
1-28935001-28945000	1	28935001	28945000	28940000	88	0.697697376
1-28940001-28950000	1	28940001	28950000	28945000	7077	0.278055776
1-28940001-28950000	1	28940001	28950000	28945000	7307	0.349922909
1-28940001-28950000	1	28940001	28950000	28945000	7081	0.76166547
1-28940001-28950000	1	28940001	28950000	28945000	9533	0.92014166
1-28940001-28950000	1	28940001	28950000	28945000	9543	0.340065048
1-28940001-28950000	1	28940001	28950000	28945000	9545	0.92014166
1-28940001-28950000	1	28940001	28950000	28945000	9549	0.340065048
1-28940001-28950000	1	28940001	28950000	28945000	9554	0.911268512
1-28940001-28950000	1	28940001	28950000	28945000	9555	0.327954405
1-28940001-28950000	1	28940001	28950000	28945000	9574	0.811564098
1-28940001-28950000	1	28940001	28950000	28945000	9600	0.327954405
1-28940001-28950000	1	28940001	28950000	28945000	9832	0.918198518
1-28940001-28950000	1	28940001	28950000	28945000	9837	0.92014166
1-28940001-28950000	1	28940001	28950000	28945000	9869	0.928921679
1-28940001-28950000	1	28940001	28950000	28945000	9905	0.958172482
1-28940001-28950000	1	28940001	28950000	28945000	9947	0.850818696
1-28940001-28950000	1	28940001	28950000	28945000	9512	0.340065048
1-28940001-28950000	1	28940001	28950000	28945000	9513	0.92014166
1-28940001-28950000	1	28940001	28950000	28945000	9514	0.340065048
1-28940001-28950000	1	28940001	28950000	28945000	9517	0.92014166
1-28940001-28950000	1	28940001	28950000	28945000	9520	0.349922909
1-28940001-28950000	1	28940001	28950000	28945000	9523	0.92014166
1-28940001-28950000	1	28940001	28950000	28945000	9528	0.918198518
1-28940001-28950000	1	28940001	28950000	28945000	9529	0.280199894
1-28940001-28950000	1	28940001	28950000	28945000	9530	0.92014166
1-28940001-28950000	1	28940001	28950000	28945000	9546	0.278055776
1-28940001-28950000	1	28940001	28950000	28945000	9553	0.349922909
1-28940001-28950000	1	28940001	28950000	28945000	9571	0.237478214
1-28940001-28950000	1	28940001	28950000	28945000	9579	0.92014166
1-28940001-28950000	1	28940001	28950000	28945000	9581	0.327954405
1-28940001-28950000	1	28940001	28950000	28945000	9585	0.85214166
1-28940001-28950000	1	28940001	28950000	28945000	9590	0.92014166
1-28940001-28950000	1	28940001	28950000	28945000	9596	0.76166547
1-28940001-28950000	1	28940001	28950000	28945000	9599	0.85214166
1-28940001-28950000	1	28940001	28950000	28945000	9822	0.92014166
1-28940001-28950000	1	28940001	28950000	28945000	9823	0.342573179
1-28940001-28950000	1	28940001	28950000	28945000	9824	0.280199894
1-28940001-28950000	1	28940001	28950000	28945000	9830	0.911268512
1-28940001-28950000	1	28940001	28950000	28945000	9840	0.92014166
1-28940001-28950000	1	28940001	28950000	28945000	9852	0.92014166
1-28940001-28950000	1	28940001	28950000	28945000	9853	0.237478214
1-28940001-28950000	1	28940001	28950000	28945000	9854	0.340065048
1-28940001-28950000	1	28940001	28950000	28945000	9859	0.911268512
1-28940001-28950000	1	28940001	28950000	28945000	9875	0.237478214
1-28940001-28950000	1	28940001	28950000	28945000	9881	0.349922909
1-28940001-28950000	1	28940001	28950000	28945000	9892	0.342573179
1-28940001-28950000	1	28940001	28950000	28945000	9897	0.92014166
1-28940001-28950000	1	28940001	28950000	28945000	9904	0.328838227
1-28940001-28950000	1	28940001	28950000	28945000	9542	0.478664819
1-28940001-28950000	1	28940001	28950000	28945000	9550	0.273395307
1-28940001-28950000	1	28940001	28950000	28945000	9583	0.273395307
1-28940001-28950000	1	28940001	28950000	28945000	9598	0.797556783
1-28940001-28950000	1	28940001	28950000	28945000	9871	0.85214166
1-28940001-28950000	1	28940001	28950000	28945000	9879	0.92014166
1-28940001-28950000	1	28940001	28950000	28945000	9887	0.85214166
1-28940001-28950000	1	28940001	28950000	28945000	9944	0.92014166
1-28940001-28950000	1	28940001	28950000	28945000	9506	0.273395307
1-28940001-28950000	1	28940001	28950000	28945000	9507	1
1-28940001-28950000	1	28940001	28950000	28945000	9508	0.926412781
1-28940001-28950000	1	28940001	28950000	28945000	9509	0.237478214
1-28940001-28950000	1	28940001	28950000	28945000	9510	0.237478214
1-28940001-28950000	1	28940001	28950000	28945000	9511	0.278055776
1-28940001-28950000	1	28940001	28950000	28945000	9515	0.254943006
1-28940001-28950000	1	28940001	28950000	28945000	9518	0.92014166
1-28940001-28950000	1	28940001	28950000	28945000	9519	0.278055776
1-28940001-28950000	1	28940001	28950000	28945000	9521	0.278055776
1-28940001-28950000	1	28940001	28950000	28945000	9522	0.231738056
1-28940001-28950000	1	28940001	28950000	28945000	9524	0.478664819
1-28940001-28950000	1	28940001	28950000	28945000	9525	0.278055776
1-28940001-28950000	1	28940001	28950000	28945000	9526	0.278055776
1-28940001-28950000	1	28940001	28950000	28945000	9527	0.478664819
1-28940001-28950000	1	28940001	28950000	28945000	9531	0.478664819
1-28940001-28950000	1	28940001	28950000	28945000	9532	0.422220775
1-28940001-28950000	1	28940001	28950000	28945000	9534	0.85214166
1-28940001-28950000	1	28940001	28950000	28945000	9535	0.92014166
1-28940001-28950000	1	28940001	28950000	28945000	9536	0.478664819
1-28940001-28950000	1	28940001	28950000	28945000	9537	0.237478214
1-28940001-28950000	1	28940001	28950000	28945000	9539	0.231738056
1-28940001-28950000	1	28940001	28950000	28945000	9540	0.92014166
1-28940001-28950000	1	28940001	28950000	28945000	9541	0.92014166
1-28940001-28950000	1	28940001	28950000	28945000	9544	0.237478214
1-28940001-28950000	1	28940001	28950000	28945000	9547	0.92014166
1-28940001-28950000	1	28940001	28950000	28945000	9548	0.478664819
1-28940001-28950000	1	28940001	28950000	28945000	9551	0.869611261
1-28940001-28950000	1	28940001	28950000	28945000	9552	0.278055776
1-28940001-28950000	1	28940001	28950000	28945000	9556	0.85214166
1-28940001-28950000	1	28940001	28950000	28945000	9557	0.273395307
1-28940001-28950000	1	28940001	28950000	28945000	9558	0.278055776
1-28940001-28950000	1	28940001	28950000	28945000	9559	0.911268512
1-28940001-28950000	1	28940001	28950000	28945000	9560	0.237478214
1-28940001-28950000	1	28940001	28950000	28945000	9561	0.85214166
1-28940001-28950000	1	28940001	28950000	28945000	9562	0.278055776
1-28940001-28950000	1	28940001	28950000	28945000	9564	0.278055776
1-28940001-28950000	1	28940001	28950000	28945000	9565	0.478664819
1-28940001-28950000	1	28940001	28950000	28945000	9567	0.278055776
1-28940001-28950000	1	28940001	28950000	28945000	9568	0.278055776
1-28940001-28950000	1	28940001	28950000	28945000	9569	0.478664819
1-28940001-28950000	1	28940001	28950000	28945000	9573	0.237478214
1-28940001-28950000	1	28940001	28950000	28945000	9576	0.85214166
1-28940001-28950000	1	28940001	28950000	28945000	9577	0.278055776
1-28940001-28950000	1	28940001	28950000	28945000	9578	0.237478214
1-28940001-28950000	1	28940001	28950000	28945000	9582	0.237478214
1-28940001-28950000	1	28940001	28950000	28945000	9584	0.237478214
1-28940001-28950000	1	28940001	28950000	28945000	9586	0.278055776
1-28940001-28950000	1	28940001	28950000	28945000	9587	0.478664819
1-28940001-28950000	1	28940001	28950000	28945000	9588	0.278055776
1-28940001-28950000	1	28940001	28950000	28945000	9589	0.478664819
1-28940001-28950000	1	28940001	28950000	28945000	9591	0.342573179
1-28940001-28950000	1	28940001	28950000	28945000	9592	0.237478214
1-28940001-28950000	1	28940001	28950000	28945000	9593	0.278055776
1-28940001-28950000	1	28940001	28950000	28945000	9594	0.284622128
1-28940001-28950000	1	28940001	28950000	28945000	9595	0.237478214
1-28940001-28950000	1	28940001	28950000	28945000	9597	0.278055776
1-28940001-28950000	1	28940001	28950000	28945000	9601	0.278055776
1-28940001-28950000	1	28940001	28950000	28945000	9602	0.85214166
1-28940001-28950000	1	28940001	28950000	28945000	9817	0.237478214
1-28940001-28950000	1	28940001	28950000	28945000	9819	0.278055776
1-28940001-28950000	1	28940001	28950000	28945000	9820	0.278055776
1-28940001-28950000	1	28940001	28950000	28945000	9821	0.237478214
1-28940001-28950000	1	28940001	28950000	28945000	9825	0.85214166
1-28940001-28950000	1	28940001	28950000	28945000	9826	0.85214166
1-28940001-28950000	1	28940001	28950000	28945000	9827	0.237478214
1-28940001-28950000	1	28940001	28950000	28945000	9828	0.273395307
1-28940001-28950000	1	28940001	28950000	28945000	9831	0.92014166
1-28940001-28950000	1	28940001	28950000	28945000	9833	0.278055776
1-28940001-28950000	1	28940001	28950000	28945000	9834	0.842642963
1-28940001-28950000	1	28940001	28950000	28945000	9835	0.284031539
1-28940001-28950000	1	28940001	28950000	28945000	9836	0.92014166
1-28940001-28950000	1	28940001	28950000	28945000	9838	0.85214166
1-28940001-28950000	1	28940001	28950000	28945000	9839	0.231738056
1-28940001-28950000	1	28940001	28950000	28945000	9841	0.85214166
1-28940001-28950000	1	28940001	28950000	28945000	9843	0.832171033
1-28940001-28950000	1	28940001	28950000	28945000	9844	0.278055776
1-28940001-28950000	1	28940001	28950000	28945000	9845	0.850857225
1-28940001-28950000	1	28940001	28950000	28945000	9846	0.278055776
1-28940001-28950000	1	28940001	28950000	28945000	9847	0.85214166
1-28940001-28950000	1	28940001	28950000	28945000	9848	0.278055776
1-28940001-28950000	1	28940001	28950000	28945000	9849	0.237478214
1-28940001-28950000	1	28940001	28950000	28945000	9850	0.478664819
1-28940001-28950000	1	28940001	28950000	28945000	9851	0.237478214
1-28940001-28950000	1	28940001	28950000	28945000	9855	0.273395307
1-28940001-28950000	1	28940001	28950000	28945000	9856	0.853312669
1-28940001-28950000	1	28940001	28950000	28945000	9857	0.841267345
1-28940001-28950000	1	28940001	28950000	28945000	9858	0.237478214
1-28940001-28950000	1	28940001	28950000	28945000	9860	0.395992375
1-28940001-28950000	1	28940001	28950000	28945000	9861	0.201173451
1-28940001-28950000	1	28940001	28950000	28945000	9862	0.231738056
1-28940001-28950000	1	28940001	28950000	28945000	9864	0.278055776
1-28940001-28950000	1	28940001	28950000	28945000	9866	0.230705314
1-28940001-28950000	1	28940001	28950000	28945000	9867	0.278055776
1-28940001-28950000	1	28940001	28950000	28945000	9868	0.946108926
1-28940001-28950000	1	28940001	28950000	28945000	9870	0.284622128
1-28940001-28950000	1	28940001	28950000	28945000	9873	0.237478214
1-28940001-28950000	1	28940001	28950000	28945000	9874	0.278055776
1-28940001-28950000	1	28940001	28950000	28945000	9876	0.278055776
1-28940001-28950000	1	28940001	28950000	28945000	9877	0.237478214
1-28940001-28950000	1	28940001	28950000	28945000	9878	0.278055776
1-28940001-28950000	1	28940001	28950000	28945000	9880	0.362136565
1-28940001-28950000	1	28940001	28950000	28945000	9882	0.928921679
1-28940001-28950000	1	28940001	28950000	28945000	9883	0.278055776
1-28940001-28950000	1	28940001	28950000	28945000	9885	0.469156143
1-28940001-28950000	1	28940001	28950000	28945000	9886	0.278055776
1-28940001-28950000	1	28940001	28950000	28945000	9888	0.278055776
1-28940001-28950000	1	28940001	28950000	28945000	9890	0.237478214
1-28940001-28950000	1	28940001	28950000	28945000	9891	0.92014166
1-28940001-28950000	1	28940001	28950000	28945000	9894	0.237478214
1-28940001-28950000	1	28940001	28950000	28945000	9895	0.885916658
1-28940001-28950000	1	28940001	28950000	28945000	9898	0.237478214
1-28940001-28950000	1	28940001	28950000	28945000	9899	0.280199894
1-28940001-28950000	1	28940001	28950000	28945000	9900	0.237478214
1-28940001-28950000	1	28940001	28950000	28945000	9901	0.278055776
1-28940001-28950000	1	28940001	28950000	28945000	9902	0.220705314
1-28940001-28950000	1	28940001	28950000	28945000	9903	0.231738056
1-28940001-28950000	1	28940001	28950000	28945000	9906	0.237478214
1-28940001-28950000	1	28940001	28950000	28945000	9908	0.237478214
1-28940001-28950000	1	28940001	28950000	28945000	9909	0.237198016
1-28940001-28950000	1	28940001	28950000	28945000	9910	0.237478214
1-28940001-28950000	1	28940001	28950000	28945000	9911	0.237478214
1-28940001-28950000	1	28940001	28950000	28945000	9912	0.478664819
1-28940001-28950000	1	28940001	28950000	28945000	9914	0.237478214
1-28940001-28950000	1	28940001	28950000	28945000	9915	0.229477941
1-28940001-28950000	1	28940001	28950000	28945000	9917	0.237478214
1-28940001-28950000	1	28940001	28950000	28945000	9918	0.237478214
1-28940001-28950000	1	28940001	28950000	28945000	9920	0.237478214
1-28940001-28950000	1	28940001	28950000	28945000	9921	0.280199894
1-28940001-28950000	1	28940001	28950000	28945000	9924	0.237478214
1-28940001-28950000	1	28940001	28950000	28945000	9925	0.282284196
1-28940001-28950000	1	28940001	28950000	28945000	9926	0.273395307
1-28940001-28950000	1	28940001	28950000	28945000	9927	0.237478214
1-28940001-28950000	1	28940001	28950000	28945000	9928	0.451633515
1-28940001-28950000	1	28940001	28950000	28945000	9929	0.237478214
1-28940001-28950000	1	28940001	28950000	28945000	9930	0.237478214
1-28940001-28950000	1	28940001	28950000	28945000	9932	0.237478214
1-28940001-28950000	1	28940001	28950000	28945000	9933	0.237478214
1-28940001-28950000	1	28940001	28950000	28945000	9935	0.237478214
1-28940001-28950000	1	28940001	28950000	28945000	9937	0.237478214
1-28940001-28950000	1	28940001	28950000	28945000	9938	0.430535224
1-28940001-28950000	1	28940001	28950000	28945000	9941	0.226847768
1-28940001-28950000	1	28940001	28950000	28945000	9942	0.938312669
1-28940001-28950000	1	28940001	28950000	28945000	9943	0.237478214
1-28940001-28950000	1	28940001	28950000	28945000	9945	0.237198016
1-28940001-28950000	1	28940001	28950000	28945000	9946	0.230705314
1-28940001-28950000	1	28940001	28950000	28945000	9948	0.220705314
1-28940001-28950000	1	28940001	28950000	28945000	9949	0.228309127
1-28940001-28950000	1	28940001	28950000	28945000	9950	0.478664819
1-28940001-28950000	1	28940001	28950000	28945000	108	0.280199894
1-28940001-28950000	1	28940001	28950000	28945000	139	0.280199894
1-28940001-28950000	1	28940001	28950000	28945000	159	0.238369604
1-28940001-28950000	1	28940001	28950000	28945000	265	0.349922909
1-28940001-28950000	1	28940001	28950000	28945000	350	0.237478214
1-28940001-28950000	1	28940001	28950000	28945000	351	0.237478214
1-28940001-28950000	1	28940001	28950000	28945000	6897	0.228309127
1-28940001-28950000	1	28940001	28950000	28945000	6933	0.273395307
1-28940001-28950000	1	28940001	28950000	28945000	6958	0.231738056
1-28940001-28950000	1	28940001	28950000	28945000	6959	0.478664819
1-28940001-28950000	1	28940001	28950000	28945000	6960	0.478664819
1-28940001-28950000	1	28940001	28950000	28945000	6961	0.280199894
1-28940001-28950000	1	28940001	28950000	28945000	6970	0.220954842
1-28940001-28950000	1	28940001	28950000	28945000	6971	0.280199894
1-28940001-28950000	1	28940001	28950000	28945000	7071	0.231738056
1-28940001-28950000	1	28940001	28950000	28945000	7092	0.237478214
1-28940001-28950000	1	28940001	28950000	28945000	7096	0.237478214
1-28940001-28950000	1	28940001	28950000	28945000	7130	0.237478214
1-28940001-28950000	1	28940001	28950000	28945000	7217	0.430491879
1-28940001-28950000	1	28940001	28950000	28945000	7320	0.237478214
1-28940001-28950000	1	28940001	28950000	28945000	7327	0.280199894
1-28940001-28950000	1	28940001	28950000	28945000	7328	0.273395307
1-28940001-28950000	1	28940001	28950000	28945000	7430	0.235597768
1-28940001-28950000	1	28940001	28950000	28945000	8214	0.237478214
1-28940001-28950000	1	28940001	28950000	28945000	8244	0.237478214
1-28940001-28950000	1	28940001	28950000	28945000	8264	0.278055776
1-28940001-28950000	1	28940001	28950000	28945000	8343	0.231738056
1-28940001-28950000	1	28940001	28950000	28945000	8357	0.237478214
1-28940001-28950000	1	28940001	28950000	28945000	88	0.305664958
1-28945001-28955000	1	28945001	28955000	28950000	7077	0.359460758
1-28945001-28955000	1	28945001	28955000	28950000	7307	0.359460758
1-28945001-28955000	1	28945001	28955000	28950000	7081	0.859900648
1-28945001-28955000	1	28945001	28955000	28950000	9533	0.861819516
1-28945001-28955000	1	28945001	28955000	28950000	9543	0.359460758
1-28945001-28955000	1	28945001	28955000	28950000	9545	0.805857729
1-28945001-28955000	1	28945001	28955000	28950000	9549	0.43488926
1-28945001-28955000	1	28945001	28955000	28950000	9554	0.791990424
1-28945001-28955000	1	28945001	28955000	28950000	9555	0.501065725
1-28945001-28955000	1	28945001	28955000	28950000	9574	0.850302174
1-28945001-28955000	1	28945001	28955000	28950000	9600	0.43488926
1-28945001-28955000	1	28945001	28955000	28950000	9832	0.805857729
1-28945001-28955000	1	28945001	28955000	28950000	9837	0.850302174
1-28945001-28955000	1	28945001	28955000	28950000	9869	0.862692186
1-28945001-28955000	1	28945001	28955000	28950000	9905	0.85014405
1-28945001-28955000	1	28945001	28955000	28950000	9947	0.805738983
1-28945001-28955000	1	28945001	28955000	28950000	9512	0.501065725
1-28945001-28955000	1	28945001	28955000	28950000	9513	0.856690217
1-28945001-28955000	1	28945001	28955000	28950000	9514	0.359460758
1-28945001-28955000	1	28945001	28955000	28950000	9517	0.805857729
1-28945001-28955000	1	28945001	28955000	28950000	9520	0.359460758
1-28945001-28955000	1	28945001	28955000	28950000	9523	0.805857729
1-28945001-28955000	1	28945001	28955000	28950000	9528	0.801880534
1-28945001-28955000	1	28945001	28955000	28950000	9529	0.378407748
1-28945001-28955000	1	28945001	28955000	28950000	9530	0.860017635
1-28945001-28955000	1	28945001	28955000	28950000	9546	0.43488926
1-28945001-28955000	1	28945001	28955000	28950000	9553	0.359460758
1-28945001-28955000	1	28945001	28955000	28950000	9571	0.215614428
1-28945001-28955000	1	28945001	28955000	28950000	9579	0.850302174
1-28945001-28955000	1	28945001	28955000	28950000	9581	0.45662128
1-28945001-28955000	1	28945001	28955000	28950000	9585	0.850302174
1-28945001-28955000	1	28945001	28955000	28950000	9590	0.805857729
1-28945001-28955000	1	28945001	28955000	28950000	9596	0.853718819
1-28945001-28955000	1	28945001	28955000	28950000	9599	0.850302174
1-28945001-28955000	1	28945001	28955000	28950000	9822	0.850302174
1-28945001-28955000	1	28945001	28955000	28950000	9823	0.439350465
1-28945001-28955000	1	28945001	28955000	28950000	9824	0.413397225
1-28945001-28955000	1	28945001	28955000	28950000	9830	0.839609472
1-28945001-28955000	1	28945001	28955000	28950000	9840	0.805857729
1-28945001-28955000	1	28945001	28955000	28950000	9852	0.850302174
1-28945001-28955000	1	28945001	28955000	28950000	9853	0.17999505
1-28945001-28955000	1	28945001	28955000	28950000	9854	0.43488926
1-28945001-28955000	1	28945001	28955000	28950000	9859	0.838009992
1-28945001-28955000	1	28945001	28955000	28950000	9875	0.17999505
1-28945001-28955000	1	28945001	28955000	28950000	9881	0.359460758
1-28945001-28955000	1	28945001	28955000	28950000	9892	0.359460758
1-28945001-28955000	1	28945001	28955000	28950000	9897	0.850302174
1-28945001-28955000	1	28945001	28955000	28950000	9904	0.45662128
1-28945001-28955000	1	28945001	28955000	28950000	9542	0.654524396
1-28945001-28955000	1	28945001	28955000	28950000	9550	0.359460758
1-28945001-28955000	1	28945001	28955000	28950000	9583	0.330788701
1-28945001-28955000	1	28945001	28955000	28950000	9598	0.850302174
1-28945001-28955000	1	28945001	28955000	28950000	9871	0.850302174
1-28945001-28955000	1	28945001	28955000	28950000	9879	0.850302174
1-28945001-28955000	1	28945001	28955000	28950000	9887	0.850302174
1-28945001-28955000	1	28945001	28955000	28950000	9944	0.850302174
1-28945001-28955000	1	28945001	28955000	28950000	9506	0.359460758
1-28945001-28955000	1	28945001	28955000	28950000	9507	0.420567272
1-28945001-28955000	1	28945001	28955000	28950000	9508	0.849345073
1-28945001-28955000	1	28945001	28955000	28950000	9509	0.16799538
1-28945001-28955000	1	28945001	28955000	28950000	9510	0.16799538
1-28945001-28955000	1	28945001	28955000	28950000	9511	0.359460758
1-28945001-28955000	1	28945001	28955000	28950000	9515	0.175379285
1-28945001-28955000	1	28945001	28955000	28950000	9518	0.850302174
1-28945001-28955000	1	28945001	28955000	28950000	9519	0.359460758
1-28945001-28955000	1	28945001	28955000	28950000	9521	0.330788701
1-28945001-28955000	1	28945001	28955000	28950000	9522	0.17999505
1-28945001-28955000	1	28945001	28955000	28950000	9524	0.654524396
1-28945001-28955000	1	28945001	28955000	28950000	9525	0.330788701
1-28945001-28955000	1	28945001	28955000	28950000	9526	0.359460758
1-28945001-28955000	1	28945001	28955000	28950000	9527	0.654524396
1-28945001-28955000	1	28945001	28955000	28950000	9531	0.654524396
1-28945001-28955000	1	28945001	28955000	28950000	9532	0.654524396
1-28945001-28955000	1	28945001	28955000	28950000	9534	0.850302174
1-28945001-28955000	1	28945001	28955000	28950000	9535	0.850302174
1-28945001-28955000	1	28945001	28955000	28950000	9536	0.654524396
1-28945001-28955000	1	28945001	28955000	28950000	9537	0.16799538
1-28945001-28955000	1	28945001	28955000	28950000	9539	0.330788701
1-28945001-28955000	1	28945001	28955000	28950000	9540	0.850302174
1-28945001-28955000	1	28945001	28955000	28950000	9541	0.850302174
1-28945001-28955000	1	28945001	28955000	28950000	9544	0.16799538
1-28945001-28955000	1	28945001	28955000	28950000	9547	0.853718819
1-28945001-28955000	1	28945001	28955000	28950000	9548	0.654524396
1-28945001-28955000	1	28945001	28955000	28950000	9551	0.850302174
1-28945001-28955000	1	28945001	28955000	28950000	9552	0.330788701
1-28945001-28955000	1	28945001	28955000	28950000	9556	0.850302174
1-28945001-28955000	1	28945001	28955000	28950000	9557	0.378407748
1-28945001-28955000	1	28945001	28955000	28950000	9558	0.330788701
1-28945001-28955000	1	28945001	28955000	28950000	9559	0.839609472
1-28945001-28955000	1	28945001	28955000	28950000	9560	0.16799538
1-28945001-28955000	1	28945001	28955000	28950000	9561	0.849499582
1-28945001-28955000	1	28945001	28955000	28950000	9562	0.330788701
1-28945001-28955000	1	28945001	28955000	28950000	9564	0.330788701
1-28945001-28955000	1	28945001	28955000	28950000	9565	0.654524396
1-28945001-28955000	1	28945001	28955000	28950000	9567	0.359460758
1-28945001-28955000	1	28945001	28955000	28950000	9568	0.330788701
1-28945001-28955000	1	28945001	28955000	28950000	9569	0.654524396
1-28945001-28955000	1	28945001	28955000	28950000	9573	0.16799538
1-28945001-28955000	1	28945001	28955000	28950000	9576	0.850302174
1-28945001-28955000	1	28945001	28955000	28950000	9577	0.359460758
1-28945001-28955000	1	28945001	28955000	28950000	9578	0.16799538
1-28945001-28955000	1	28945001	28955000	28950000	9582	0.16799538
1-28945001-28955000	1	28945001	28955000	28950000	9584	0.16799538
1-28945001-28955000	1	28945001	28955000	28950000	9586	0.330788701
1-28945001-28955000	1	28945001	28955000	28950000	9587	0.654524396
1-28945001-28955000	1	28945001	28955000	28950000	9588	0.330788701
1-28945001-28955000	1	28945001	28955000	28950000	9589	0.654524396
1-28945001-28955000	1	28945001	28955000	28950000	9591	0.45662128
1-28945001-28955000	1	28945001	28955000	28950000	9592	0.16799538
1-28945001-28955000	1	28945001	28955000	28950000	9593	0.330788701
1-28945001-28955000	1	28945001	28955000	28950000	9594	0.359460758
1-28945001-28955000	1	28945001	28955000	28950000	9595	0.17999505
1-28945001-28955000	1	28945001	28955000	28950000	9597	0.359460758
1-28945001-28955000	1	28945001	28955000	28950000	9601	0.330788701
1-28945001-28955000	1	28945001	28955000	28950000	9602	0.850302174
1-28945001-28955000	1	28945001	28955000	28950000	9817	0.198308793
1-28945001-28955000	1	28945001	28955000	28950000	9819	0.359460758
1-28945001-28955000	1	28945001	28955000	28950000	9820	0.359460758
1-28945001-28955000	1	28945001	28955000	28950000	9821	0.16799538
1-28945001-28955000	1	28945001	28955000	28950000	9825	0.850302174
1-28945001-28955000	1	28945001	28955000	28950000	9826	0.850302174
1-28945001-28955000	1	28945001	28955000	28950000	9827	0.507778705
1-28945001-28955000	1	28945001	28955000	28950000	9828	0.301288931
1-28945001-28955000	1	28945001	28955000	28950000	9831	0.850302174
1-28945001-28955000	1	28945001	28955000	28950000	9833	0.336808966
1-28945001-28955000	1	28945001	28955000	28950000	9834	0.850302174
1-28945001-28955000	1	28945001	28955000	28950000	9835	0.336743341
1-28945001-28955000	1	28945001	28955000	28950000	9836	0.861151422
1-28945001-28955000	1	28945001	28955000	28950000	9838	0.850302174
1-28945001-28955000	1	28945001	28955000	28950000	9839	0.302509932
1-28945001-28955000	1	28945001	28955000	28950000	9841	0.850302174
1-28945001-28955000	1	28945001	28955000	28950000	9843	0.849339297
1-28945001-28955000	1	28945001	28955000	28950000	9844	0.376939806
1-28945001-28955000	1	28945001	28955000	28950000	9845	0.84840712
1-28945001-28955000	1	28945001	28955000	28950000	9846	0.330788701
1-28945001-28955000	1	28945001	28955000	28950000	9847	0.850302174
1-28945001-28955000	1	28945001	28955000	28950000	9848	0.330788701
1-28945001-28955000	1	28945001	28955000	28950000	9849	0.16799538
1-28945001-28955000	1	28945001	28955000	28950000	9850	0.639737677
1-28945001-28955000	1	28945001	28955000	28950000	9851	0.262175274
1-28945001-28955000	1	28945001	28955000	28950000	9855	0.330788701
1-28945001-28955000	1	28945001	28955000	28950000	9856	0.857937528
1-28945001-28955000	1	28945001	28955000	28950000	9857	0.86947599
1-28945001-28955000	1	28945001	28955000	28950000	9858	0.16799538
1-28945001-28955000	1	28945001	28955000	28950000	9860	0.616743356
1-28945001-28955000	1	28945001	28955000	28950000	9861	0.319063902
1-28945001-28955000	1	28945001	28955000	28950000	9862	0.310398979
1-28945001-28955000	1	28945001	28955000	28950000	9864	0.359460758
1-28945001-28955000	1	28945001	28955000	28950000	9866	0.306396341
1-28945001-28955000	1	28945001	28955000	28950000	9867	0.330788701
1-28945001-28955000	1	28945001	28955000	28950000	9868	0.850302174
1-28945001-28955000	1	28945001	28955000	28950000	9870	0.359460758
1-28945001-28955000	1	28945001	28955000	28950000	9873	0.16799538
1-28945001-28955000	1	28945001	28955000	28950000	9874	0.389589025
1-28945001-28955000	1	28945001	28955000	28950000	9876	0.359460758
1-28945001-28955000	1	28945001	28955000	28950000	9877	0.308736121
1-28945001-28955000	1	28945001	28955000	28950000	9878	0.330788701
1-28945001-28955000	1	28945001	28955000	28950000	9880	0.36799367
1-28945001-28955000	1	28945001	28955000	28950000	9882	0.850957936
1-28945001-28955000	1	28945001	28955000	28950000	9883	0.376745204
1-28945001-28955000	1	28945001	28955000	28950000	9885	0.683418996
1-28945001-28955000	1	28945001	28955000	28950000	9886	0.330788701
1-28945001-28955000	1	28945001	28955000	28950000	9888	0.359460758
1-28945001-28955000	1	28945001	28955000	28950000	9890	0.16799538
1-28945001-28955000	1	28945001	28955000	28950000	9891	0.850302174
1-28945001-28955000	1	28945001	28955000	28950000	9894	0.531362689
1-28945001-28955000	1	28945001	28955000	28950000	9895	0.826033633
1-28945001-28955000	1	28945001	28955000	28950000	9898	0.16799538
1-28945001-28955000	1	28945001	28955000	28950000	9899	0.403905203
1-28945001-28955000	1	28945001	28955000	28950000	9900	0.16799538
1-28945001-28955000	1	28945001	28955000	28950000	9901	0.16799538
1-28945001-28955000	1	28945001	28955000	28950000	9902	0.359460758
1-28945001-28955000	1	28945001	28955000	28950000	9903	0.330788701
1-28945001-28955000	1	28945001	28955000	28950000	9906	0.16799538
1-28945001-28955000	1	28945001	28955000	28950000	9908	0.16799538
1-28945001-28955000	1	28945001	28955000	28950000	9909	0.176963397
1-28945001-28955000	1	28945001	28955000	28950000	9910	0.531362689
1-28945001-28955000	1	28945001	28955000	28950000	9911	0.16799538
1-28945001-28955000	1	28945001	28955000	28950000	9912	0.625911018
1-28945001-28955000	1	28945001	28955000	28950000	9914	0.359460758
1-28945001-28955000	1	28945001	28955000	28950000	9915	0.330788701
1-28945001-28955000	1	28945001	28955000	28950000	9917	0.359460758
1-28945001-28955000	1	28945001	28955000	28950000	9918	0.16799538
1-28945001-28955000	1	28945001	28955000	28950000	9920	0.16799538
1-28945001-28955000	1	28945001	28955000	28950000	9921	0.330788701
1-28945001-28955000	1	28945001	28955000	28950000	9924	0.16799538
1-28945001-28955000	1	28945001	28955000	28950000	9925	0.337772447
1-28945001-28955000	1	28945001	28955000	28950000	9926	0.298618564
1-28945001-28955000	1	28945001	28955000	28950000	9927	0.16799538
1-28945001-28955000	1	28945001	28955000	28950000	9928	0.654524396
1-28945001-28955000	1	28945001	28955000	28950000	9929	0.16799538
1-28945001-28955000	1	28945001	28955000	28950000	9930	0.193840823
1-28945001-28955000	1	28945001	28955000	28950000	9932	0.16799538
1-28945001-28955000	1	28945001	28955000	28950000	9933	0.531362689
1-28945001-28955000	1	28945001	28955000	28950000	9935	0.16799538
1-28945001-28955000	1	28945001	28955000	28950000	9937	0.16799538
1-28945001-28955000	1	28945001	28955000	28950000	9938	0.639583169
1-28945001-28955000	1	28945001	28955000	28950000	9941	0.173877395
1-28945001-28955000	1	28945001	28955000	28950000	9942	0.839609472
1-28945001-28955000	1	28945001	28955000	28950000	9943	0.16799538
1-28945001-28955000	1	28945001	28955000	28950000	9945	0.162852193
1-28945001-28955000	1	28945001	28955000	28950000	9946	0.168950454
1-28945001-28955000	1	28945001	28955000	28950000	9948	0.301288931
1-28945001-28955000	1	28945001	28955000	28950000	9949	0.193840823
1-28945001-28955000	1	28945001	28955000	28950000	9950	0.654524396
1-28945001-28955000	1	28945001	28955000	28950000	108	0.301288931
1-28945001-28955000	1	28945001	28955000	28950000	139	0.366393541
1-28945001-28955000	1	28945001	28955000	28950000	159	0.163605357
1-28945001-28955000	1	28945001	28955000	28950000	265	0.359460758
1-28945001-28955000	1	28945001	28955000	28950000	350	0.17999505
1-28945001-28955000	1	28945001	28955000	28950000	351	0.16799538
1-28945001-28955000	1	28945001	28955000	28950000	6897	0.16799538
1-28945001-28955000	1	28945001	28955000	28950000	6933	0.359460758
1-28945001-28955000	1	28945001	28955000	28950000	6958	0.16799538
1-28945001-28955000	1	28945001	28955000	28950000	6959	0.654524396
1-28945001-28955000	1	28945001	28955000	28950000	6960	0.630419839
1-28945001-28955000	1	28945001	28955000	28950000	6961	0.370281928
1-28945001-28955000	1	28945001	28955000	28950000	6970	0.359460758
1-28945001-28955000	1	28945001	28955000	28950000	6971	0.359460758
1-28945001-28955000	1	28945001	28955000	28950000	7071	0.16799538
1-28945001-28955000	1	28945001	28955000	28950000	7092	0.16799538
1-28945001-28955000	1	28945001	28955000	28950000	7096	0.17999505
1-28945001-28955000	1	28945001	28955000	28950000	7130	0.16799538
1-28945001-28955000	1	28945001	28955000	28950000	7217	0.6395584
1-28945001-28955000	1	28945001	28955000	28950000	7320	0.16799538
1-28945001-28955000	1	28945001	28955000	28950000	7327	0.335249906
1-28945001-28955000	1	28945001	28955000	28950000	7328	0.359460758
1-28945001-28955000	1	28945001	28955000	28950000	7430	0.156148515
1-28945001-28955000	1	28945001	28955000	28950000	8214	0.16799538
1-28945001-28955000	1	28945001	28955000	28950000	8244	0.16799538
1-28945001-28955000	1	28945001	28955000	28950000	8264	0.330788701
1-28945001-28955000	1	28945001	28955000	28950000	8343	0.16799538
1-28945001-28955000	1	28945001	28955000	28950000	8357	0.16799538
1-28945001-28955000	1	28945001	28955000	28950000	88	0.306396341
1-28950001-28960000	1	28950001	28960000	28955000	7077	0.465509981
1-28950001-28960000	1	28950001	28960000	28955000	7307	0.483285506
1-28950001-28960000	1	28950001	28960000	28955000	7081	0.798434952
1-28950001-28960000	1	28950001	28960000	28955000	9533	0.774641367
1-28950001-28960000	1	28950001	28960000	28955000	9543	0.580805012
1-28950001-28960000	1	28950001	28960000	28955000	9545	0.762796132
1-28950001-28960000	1	28950001	28960000	28955000	9549	0.677688561
1-28950001-28960000	1	28950001	28960000	28955000	9554	0.762796132
1-28950001-28960000	1	28950001	28960000	28955000	9555	0.710575963
1-28950001-28960000	1	28950001	28960000	28955000	9574	0.807240577
1-28950001-28960000	1	28950001	28960000	28955000	9600	0.682853664
1-28950001-28960000	1	28950001	28960000	28955000	9832	0.763710142
1-28950001-28960000	1	28950001	28960000	28955000	9837	0.807240577
1-28950001-28960000	1	28950001	28960000	28955000	9869	0.820015073
1-28950001-28960000	1	28950001	28960000	28955000	9905	0.791422516
1-28950001-28960000	1	28950001	28960000	28955000	9947	0.755137628
1-28950001-28960000	1	28950001	28960000	28955000	9512	0.732499168
1-28950001-28960000	1	28950001	28960000	28955000	9513	0.815210699
1-28950001-28960000	1	28950001	28960000	28955000	9514	0.561672359
1-28950001-28960000	1	28950001	28960000	28955000	9517	0.76732887
1-28950001-28960000	1	28950001	28960000	28955000	9520	0.590894202
1-28950001-28960000	1	28950001	28960000	28955000	9523	0.745852999
1-28950001-28960000	1	28950001	28960000	28955000	9528	0.756184886
1-28950001-28960000	1	28950001	28960000	28955000	9529	0.626372152
1-28950001-28960000	1	28950001	28960000	28955000	9530	0.81388021
1-28950001-28960000	1	28950001	28960000	28955000	9546	0.658457792
1-28950001-28960000	1	28950001	28960000	28955000	9553	0.590894202
1-28950001-28960000	1	28950001	28960000	28955000	9571	0.447047871
1-28950001-28960000	1	28950001	28960000	28955000	9579	0.793472046
1-28950001-28960000	1	28950001	28960000	28955000	9581	0.688054724
1-28950001-28960000	1	28950001	28960000	28955000	9585	0.811329189
1-28950001-28960000	1	28950001	28960000	28955000	9590	0.762796132
1-28950001-28960000	1	28950001	28960000	28955000	9596	0.792779963
1-28950001-28960000	1	28950001	28960000	28955000	9599	0.811329189
1-28950001-28960000	1	28950001	28960000	28955000	9822	0.79880544
1-28950001-28960000	1	28950001	28960000	28955000	9823	0.687314868
1-28950001-28960000	1	28950001	28960000	28955000	9824	0.676126893
1-28950001-28960000	1	28950001	28960000	28955000	9830	0.811329189
1-28950001-28960000	1	28950001	28960000	28955000	9840	0.762796132
1-28950001-28960000	1	28950001	28960000	28955000	9852	0.807240577
1-28950001-28960000	1	28950001	28960000	28955000	9853	0.382041087
1-28950001-28960000	1	28950001	28960000	28955000	9854	0.676595558
1-28950001-28960000	1	28950001	28960000	28955000	9859	0.784182996
1-28950001-28960000	1	28950001	28960000	28955000	9875	0.313735316
1-28950001-28960000	1	28950001	28960000	28955000	9881	0.547185618
1-28950001-28960000	1	28950001	28960000	28955000	9892	0.549175008
1-28950001-28960000	1	28950001	28960000	28955000	9897	0.81317648
1-28950001-28960000	1	28950001	28960000	28955000	9904	0.688054724
1-28950001-28960000	1	28950001	28960000	28955000	9542	0.655187436
1-28950001-28960000	1	28950001	28960000	28955000	9550	0.440428364
1-28950001-28960000	1	28950001	28960000	28955000	9583	0.441416387
1-28950001-28960000	1	28950001	28960000	28955000	9598	0.714463081
1-28950001-28960000	1	28950001	28960000	28955000	9871	0.758534158
1-28950001-28960000	1	28950001	28960000	28955000	9879	0.757965214
1-28950001-28960000	1	28950001	28960000	28955000	9887	0.740677015
1-28950001-28960000	1	28950001	28960000	28955000	9944	0.777585281
1-28950001-28960000	1	28950001	28960000	28955000	9506	0.508877328
1-28950001-28960000	1	28950001	28960000	28955000	9507	0.420567272
1-28950001-28960000	1	28950001	28960000	28955000	9508	0.740677015
1-28950001-28960000	1	28950001	28960000	28955000	9509	0.103882462
1-28950001-28960000	1	28950001	28960000	28955000	9510	0.103882462
1-28950001-28960000	1	28950001	28960000	28955000	9511	0.483285506
1-28950001-28960000	1	28950001	28960000	28955000	9515	0.11187342
1-28950001-28960000	1	28950001	28960000	28955000	9518	0.757965214
1-28950001-28960000	1	28950001	28960000	28955000	9519	0.360748077
1-28950001-28960000	1	28950001	28960000	28955000	9521	0.441416387
1-28950001-28960000	1	28950001	28960000	28955000	9522	0.111535523
1-28950001-28960000	1	28950001	28960000	28955000	9524	0.655187436
1-28950001-28960000	1	28950001	28960000	28955000	9525	0.463458074
1-28950001-28960000	1	28950001	28960000	28955000	9526	0.309023939
1-28950001-28960000	1	28950001	28960000	28955000	9527	0.643164991
1-28950001-28960000	1	28950001	28960000	28955000	9531	0.655187436
1-28950001-28960000	1	28950001	28960000	28955000	9532	0.693057968
1-28950001-28960000	1	28950001	28960000	28955000	9534	0.740677015
1-28950001-28960000	1	28950001	28960000	28955000	9535	0.688952877
1-28950001-28960000	1	28950001	28960000	28955000	9536	0.655187436
1-28950001-28960000	1	28950001	28960000	28955000	9537	0.11187342
1-28950001-28960000	1	28950001	28960000	28955000	9539	0.443405777
1-28950001-28960000	1	28950001	28960000	28955000	9540	0.758534158
1-28950001-28960000	1	28950001	28960000	28955000	9541	0.757965214
1-28950001-28960000	1	28950001	28960000	28955000	9544	0.104099821
1-28950001-28960000	1	28950001	28960000	28955000	9547	0.703062225
1-28950001-28960000	1	28950001	28960000	28955000	9548	0.655187436
1-28950001-28960000	1	28950001	28960000	28955000	9551	0.740677015
1-28950001-28960000	1	28950001	28960000	28955000	9552	0.463458074
1-28950001-28960000	1	28950001	28960000	28955000	9556	0.740677015
1-28950001-28960000	1	28950001	28960000	28955000	9557	0.465158754
1-28950001-28960000	1	28950001	28960000	28955000	9558	0.443405777
1-28950001-28960000	1	28950001	28960000	28955000	9559	0.709689352
1-28950001-28960000	1	28950001	28960000	28955000	9560	0.103882462
1-28950001-28960000	1	28950001	28960000	28955000	9561	0.750567125
1-28950001-28960000	1	28950001	28960000	28955000	9562	0.463458074
1-28950001-28960000	1	28950001	28960000	28955000	9564	0.463458074
1-28950001-28960000	1	28950001	28960000	28955000	9565	0.655187436
1-28950001-28960000	1	28950001	28960000	28955000	9567	0.483285506
1-28950001-28960000	1	28950001	28960000	28955000	9568	0.463458074
1-28950001-28960000	1	28950001	28960000	28955000	9569	0.655187436
1-28950001-28960000	1	28950001	28960000	28955000	9573	0.103882462
1-28950001-28960000	1	28950001	28960000	28955000	9576	0.740677015
1-28950001-28960000	1	28950001	28960000	28955000	9577	0.508877328
1-28950001-28960000	1	28950001	28960000	28955000	9578	0.111535523
1-28950001-28960000	1	28950001	28960000	28955000	9582	0.291820128
1-28950001-28960000	1	28950001	28960000	28955000	9584	0.102258036
1-28950001-28960000	1	28950001	28960000	28955000	9586	0.441416387
1-28950001-28960000	1	28950001	28960000	28955000	9587	0.655187436
1-28950001-28960000	1	28950001	28960000	28955000	9588	0.463458074
1-28950001-28960000	1	28950001	28960000	28955000	9589	0.655187436
1-28950001-28960000	1	28950001	28960000	28955000	9591	0.580446028
1-28950001-28960000	1	28950001	28960000	28955000	9592	0.200687123
1-28950001-28960000	1	28950001	28960000	28955000	9593	0.463458074
1-28950001-28960000	1	28950001	28960000	28955000	9594	0.508877328
1-28950001-28960000	1	28950001	28960000	28955000	9595	0.312664423
1-28950001-28960000	1	28950001	28960000	28955000	9597	0.465509981
1-28950001-28960000	1	28950001	28960000	28955000	9601	0.463458074
1-28950001-28960000	1	28950001	28960000	28955000	9602	0.740677015
1-28950001-28960000	1	28950001	28960000	28955000	9817	0.103293219
1-28950001-28960000	1	28950001	28960000	28955000	9819	0.483285506
1-28950001-28960000	1	28950001	28960000	28955000	9820	0.483285506
1-28950001-28960000	1	28950001	28960000	28955000	9821	0.303735851
1-28950001-28960000	1	28950001	28960000	28955000	9825	0.741949253
1-28950001-28960000	1	28950001	28960000	28955000	9826	0.757965214
1-28950001-28960000	1	28950001	28960000	28955000	9827	0.669646425
1-28950001-28960000	1	28950001	28960000	28955000	9828	0.47076061
1-28950001-28960000	1	28950001	28960000	28955000	9831	0.760381449
1-28950001-28960000	1	28950001	28960000	28955000	9833	0.479683675
1-28950001-28960000	1	28950001	28960000	28955000	9834	0.741949253
1-28950001-28960000	1	28950001	28960000	28955000	9835	0.463458074
1-28950001-28960000	1	28950001	28960000	28955000	9836	0.762218965
1-28950001-28960000	1	28950001	28960000	28955000	9838	0.740677015
1-28950001-28960000	1	28950001	28960000	28955000	9839	0.445384641
1-28950001-28960000	1	28950001	28960000	28955000	9841	0.740677015
1-28950001-28960000	1	28950001	28960000	28955000	9843	0.762218965
1-28950001-28960000	1	28950001	28960000	28955000	9844	0.528742995
1-28950001-28960000	1	28950001	28960000	28955000	9845	0.729828313
1-28950001-28960000	1	28950001	28960000	28955000	9846	0.463458074
1-28950001-28960000	1	28950001	28960000	28955000	9847	0.758534158
1-28950001-28960000	1	28950001	28960000	28955000	9848	0.443405777
1-28950001-28960000	1	28950001	28960000	28955000	9849	0.103882462
1-28950001-28960000	1	28950001	28960000	28955000	9850	0.640448078
1-28950001-28960000	1	28950001	28960000	28955000	9851	0.198279716
1-28950001-28960000	1	28950001	28960000	28955000	9855	0.44398049
1-28950001-28960000	1	28950001	28960000	28955000	9856	0.742516329
1-28950001-28960000	1	28950001	28960000	28955000	9857	0.758199082
1-28950001-28960000	1	28950001	28960000	28955000	9858	0.110779539
1-28950001-28960000	1	28950001	28960000	28955000	9860	0.606118277
1-28950001-28960000	1	28950001	28960000	28955000	9861	0.420871954
1-28950001-28960000	1	28950001	28960000	28955000	9862	0.581904187
1-28950001-28960000	1	28950001	28960000	28955000	9864	0.410456089
1-28950001-28960000	1	28950001	28960000	28955000	9866	0.44416364
1-28950001-28960000	1	28950001	28960000	28955000	9867	0.463458074
1-28950001-28960000	1	28950001	28960000	28955000	9868	0.757965214
1-28950001-28960000	1	28950001	28960000	28955000	9870	0.483285506
1-28950001-28960000	1	28950001	28960000	28955000	9873	0.104099821
1-28950001-28960000	1	28950001	28960000	28955000	9874	0.575326146
1-28950001-28960000	1	28950001	28960000	28955000	9876	0.483285506
1-28950001-28960000	1	28950001	28960000	28955000	9877	0.431801002
1-28950001-28960000	1	28950001	28960000	28955000	9878	0.443405777
1-28950001-28960000	1	28950001	28960000	28955000	9880	0.483285506
1-28950001-28960000	1	28950001	28960000	28955000	9882	0.740677015
1-28950001-28960000	1	28950001	28960000	28955000	9883	0.527743053
1-28950001-28960000	1	28950001	28960000	28955000	9885	0.71352077
1-28950001-28960000	1	28950001	28960000	28955000	9886	0.463458074
1-28950001-28960000	1	28950001	28960000	28955000	9888	0.483285506
1-28950001-28960000	1	28950001	28960000	28955000	9890	0.104099821
1-28950001-28960000	1	28950001	28960000	28955000	9891	0.757965214
1-28950001-28960000	1	28950001	28960000	28955000	9894	0.693057968
1-28950001-28960000	1	28950001	28960000	28955000	9895	0.715934722
1-28950001-28960000	1	28950001	28960000	28955000	9898	0.11187342
1-28950001-28960000	1	28950001	28960000	28955000	9899	0.484872808
1-28950001-28960000	1	28950001	28960000	28955000	9900	0.104099821
1-28950001-28960000	1	28950001	28960000	28955000	9901	0.103882462
1-28950001-28960000	1	28950001	28960000	28955000	9902	0.483285506
1-28950001-28960000	1	28950001	28960000	28955000	9903	0.463458074
1-28950001-28960000	1	28950001	28960000	28955000	9906	0.104099821
1-28950001-28960000	1	28950001	28960000	28955000	9908	0.104099821
1-28950001-28960000	1	28950001	28960000	28955000	9909	0.102346999
1-28950001-28960000	1	28950001	28960000	28955000	9910	0.491929068
1-28950001-28960000	1	28950001	28960000	28955000	9911	0.104099821
1-28950001-28960000	1	28950001	28960000	28955000	9912	0.433832021
1-28950001-28960000	1	28950001	28960000	28955000	9914	0.465509981
1-28950001-28960000	1	28950001	28960000	28955000	9915	0.417189181
1-28950001-28960000	1	28950001	28960000	28955000	9917	0.465509981
1-28950001-28960000	1	28950001	28960000	28955000	9918	0.103882462
1-28950001-28960000	1	28950001	28960000	28955000	9920	0.104099821
1-28950001-28960000	1	28950001	28960000	28955000	9921	0.393955227
1-28950001-28960000	1	28950001	28960000	28955000	9924	0.104099821
1-28950001-28960000	1	28950001	28960000	28955000	9925	0.463458074
1-28950001-28960000	1	28950001	28960000	28955000	9926	0.371024561
1-28950001-28960000	1	28950001	28960000	28955000	9927	0.104099821
1-28950001-28960000	1	28950001	28960000	28955000	9928	0.650262401
1-28950001-28960000	1	28950001	28960000	28955000	9929	0.104099821
1-28950001-28960000	1	28950001	28960000	28955000	9930	0.132214042
1-28950001-28960000	1	28950001	28960000	28955000	9932	0.102258036
1-28950001-28960000	1	28950001	28960000	28955000	9933	0.655187436
1-28950001-28960000	1	28950001	28960000	28955000	9935	0.103882462
1-28950001-28960000	1	28950001	28960000	28955000	9937	0.104099821
1-28950001-28960000	1	28950001	28960000	28955000	9938	0.64841511
1-28950001-28960000	1	28950001	28960000	28955000	9941	0.253588464
1-28950001-28960000	1	28950001	28960000	28955000	9942	0.757965214
1-28950001-28960000	1	28950001	28960000	28955000	9943	0.103882462
1-28950001-28960000	1	28950001	28960000	28955000	9945	0.231513666
1-28950001-28960000	1	28950001	28960000	28955000	9946	0.097893565
1-28950001-28960000	1	28950001	28960000	28955000	9948	0.418677276
1-28950001-28960000	1	28950001	28960000	28955000	9949	0.108498627
1-28950001-28960000	1	28950001	28960000	28955000	9950	0.655187436
1-28950001-28960000	1	28950001	28960000	28955000	108	0.39471309
1-28950001-28960000	1	28950001	28960000	28955000	139	0.498748779
1-28950001-28960000	1	28950001	28960000	28955000	159	0.111535523
1-28950001-28960000	1	28950001	28960000	28955000	265	0.483285506
1-28950001-28960000	1	28950001	28960000	28955000	350	0.215021918
1-28950001-28960000	1	28950001	28960000	28955000	351	0.102258036
1-28950001-28960000	1	28950001	28960000	28955000	6897	0.104099821
1-28950001-28960000	1	28950001	28960000	28955000	6933	0.483285506
1-28950001-28960000	1	28950001	28960000	28955000	6958	0.103882462
1-28950001-28960000	1	28950001	28960000	28955000	6959	0.655187436
1-28950001-28960000	1	28950001	28960000	28955000	6960	0.631184886
1-28950001-28960000	1	28950001	28960000	28955000	6961	0.539133857
1-28950001-28960000	1	28950001	28960000	28955000	6970	0.464234471
1-28950001-28960000	1	28950001	28960000	28955000	6971	0.483285506
1-28950001-28960000	1	28950001	28960000	28955000	7071	0.104099821
1-28950001-28960000	1	28950001	28960000	28955000	7092	0.103882462
1-28950001-28960000	1	28950001	28960000	28955000	7096	0.111535523
1-28950001-28960000	1	28950001	28960000	28955000	7130	0.111535523
1-28950001-28960000	1	28950001	28960000	28955000	7217	0.655187436
1-28950001-28960000	1	28950001	28960000	28955000	7320	0.144626121
1-28950001-28960000	1	28950001	28960000	28955000	7327	0.448784864
1-28950001-28960000	1	28950001	28960000	28955000	7328	0.483285506
1-28950001-28960000	1	28950001	28960000	28955000	7430	0.104099821
1-28950001-28960000	1	28950001	28960000	28955000	8214	0.104099821
1-28950001-28960000	1	28950001	28960000	28955000	8244	0.104099821
1-28950001-28960000	1	28950001	28960000	28955000	8264	0.314053312
1-28950001-28960000	1	28950001	28960000	28955000	8343	0.102606952
1-28950001-28960000	1	28950001	28960000	28955000	8357	0.104099821
1-28950001-28960000	1	28950001	28960000	28955000	88	0.44416364
1-28955001-28965000	1	28955001	28965000	28960000	7077	0.490243915
1-28955001-28965000	1	28955001	28965000	28960000	7307	0.538422637
1-28955001-28965000	1	28955001	28965000	28960000	7081	0.836171039
1-28955001-28965000	1	28955001	28965000	28960000	9533	0.839352362
1-28955001-28965000	1	28955001	28965000	28960000	9543	0.820732027
1-28955001-28965000	1	28955001	28965000	28960000	9545	0.794128203
1-28955001-28965000	1	28955001	28965000	28960000	9549	0.770987129
1-28955001-28965000	1	28955001	28965000	28960000	9554	0.793147042
1-28955001-28965000	1	28955001	28965000	28960000	9555	0.849720483
1-28955001-28965000	1	28955001	28965000	28960000	9574	0.775541519
1-28955001-28965000	1	28955001	28965000	28960000	9600	0.80785299
1-28955001-28965000	1	28955001	28965000	28960000	9832	0.849720483
1-28955001-28965000	1	28955001	28965000	28960000	9837	0.80785299
1-28955001-28965000	1	28955001	28965000	28960000	9869	0.732818317
1-28955001-28965000	1	28955001	28965000	28960000	9905	0.753370754
1-28955001-28965000	1	28955001	28965000	28960000	9947	0.795431006
1-28955001-28965000	1	28955001	28965000	28960000	9512	0.830489713
1-28955001-28965000	1	28955001	28965000	28960000	9513	0.819456516
1-28955001-28965000	1	28955001	28965000	28960000	9514	0.801599374
1-28955001-28965000	1	28955001	28965000	28960000	9517	0.775165626
1-28955001-28965000	1	28955001	28965000	28960000	9520	0.853091085
1-28955001-28965000	1	28955001	28965000	28960000	9523	0.752148824
1-28955001-28965000	1	28955001	28965000	28960000	9528	0.849720483
1-28955001-28965000	1	28955001	28965000	28960000	9529	0.853091085
1-28955001-28965000	1	28955001	28965000	28960000	9530	0.814826082
1-28955001-28965000	1	28955001	28965000	28960000	9546	0.753129986
1-28955001-28965000	1	28955001	28965000	28960000	9553	0.853091085
1-28955001-28965000	1	28955001	28965000	28960000	9571	0.842597591
1-28955001-28965000	1	28955001	28965000	28960000	9579	0.786337787
1-28955001-28965000	1	28955001	28965000	28960000	9581	0.608817826
1-28955001-28965000	1	28955001	28965000	28960000	9585	0.753370754
1-28955001-28965000	1	28955001	28965000	28960000	9590	0.853091085
1-28955001-28965000	1	28955001	28965000	28960000	9596	0.842144725
1-28955001-28965000	1	28955001	28965000	28960000	9599	0.770987129
1-28955001-28965000	1	28955001	28965000	28960000	9822	0.807557946
1-28955001-28965000	1	28955001	28965000	28960000	9823	0.853420102
1-28955001-28965000	1	28955001	28965000	28960000	9824	0.851094109
1-28955001-28965000	1	28955001	28965000	28960000	9830	0.811985346
1-28955001-28965000	1	28955001	28965000	28960000	9840	0.753129986
1-28955001-28965000	1	28955001	28965000	28960000	9852	0.814826082
1-28955001-28965000	1	28955001	28965000	28960000	9853	0.796679224
1-28955001-28965000	1	28955001	28965000	28960000	9854	0.873504744
1-28955001-28965000	1	28955001	28965000	28960000	9859	0.768532603
1-28955001-28965000	1	28955001	28965000	28960000	9875	0.74648189
1-28955001-28965000	1	28955001	28965000	28960000	9881	0.849720483
1-28955001-28965000	1	28955001	28965000	28960000	9892	0.817667897
1-28955001-28965000	1	28955001	28965000	28960000	9897	0.755360144
1-28955001-28965000	1	28955001	28965000	28960000	9904	0.673168029
1-28955001-28965000	1	28955001	28965000	28960000	9542	0.468105508
1-28955001-28965000	1	28955001	28965000	28960000	9550	0.297828472
1-28955001-28965000	1	28955001	28965000	28960000	9583	0.369590364
1-28955001-28965000	1	28955001	28965000	28960000	9598	0.614008207
1-28955001-28965000	1	28955001	28965000	28960000	9871	0.658079283
1-28955001-28965000	1	28955001	28965000	28960000	9879	0.664207331
1-28955001-28965000	1	28955001	28965000	28960000	9887	0.64022214
1-28955001-28965000	1	28955001	28965000	28960000	9944	0.663792378
1-28955001-28965000	1	28955001	28965000	28960000	9506	0.573667858
1-28955001-28965000	1	28955001	28965000	28960000	9507	0.297969188
1-28955001-28965000	1	28955001	28965000	28960000	9508	0.62242218
1-28955001-28965000	1	28955001	28965000	28960000	9509	0.156238341
1-28955001-28965000	1	28955001	28965000	28960000	9510	0.156238341
1-28955001-28965000	1	28955001	28965000	28960000	9511	0.560635903
1-28955001-28965000	1	28955001	28965000	28960000	9515	0.156238341
1-28955001-28965000	1	28955001	28965000	28960000	9518	0.64022214
1-28955001-28965000	1	28955001	28965000	28960000	9519	0.208414776
1-28955001-28965000	1	28955001	28965000	28960000	9521	0.488968405
1-28955001-28965000	1	28955001	28965000	28960000	9522	0.14839589
1-28955001-28965000	1	28955001	28965000	28960000	9524	0.468105508
1-28955001-28965000	1	28955001	28965000	28960000	9525	0.560635903
1-28955001-28965000	1	28955001	28965000	28960000	9526	0.156238341
1-28955001-28965000	1	28955001	28965000	28960000	9527	0.452064895
1-28955001-28965000	1	28955001	28965000	28960000	9531	0.468105508
1-28955001-28965000	1	28955001	28965000	28960000	9532	0.447447437
1-28955001-28965000	1	28955001	28965000	28960000	9534	0.612546921
1-28955001-28965000	1	28955001	28965000	28960000	9535	0.588498003
1-28955001-28965000	1	28955001	28965000	28960000	9536	0.468105508
1-28955001-28965000	1	28955001	28965000	28960000	9537	0.168256675
1-28955001-28965000	1	28955001	28965000	28960000	9539	0.548957186
1-28955001-28965000	1	28955001	28965000	28960000	9540	0.658079283
1-28955001-28965000	1	28955001	28965000	28960000	9541	0.664207331
1-28955001-28965000	1	28955001	28965000	28960000	9544	0.152965309
1-28955001-28965000	1	28955001	28965000	28960000	9547	0.615931469
1-28955001-28965000	1	28955001	28965000	28960000	9548	0.5223709
1-28955001-28965000	1	28955001	28965000	28960000	9551	0.533611262
1-28955001-28965000	1	28955001	28965000	28960000	9552	0.560635903
1-28955001-28965000	1	28955001	28965000	28960000	9556	0.64022214
1-28955001-28965000	1	28955001	28965000	28960000	9557	0.343282485
1-28955001-28965000	1	28955001	28965000	28960000	9558	0.548957186
1-28955001-28965000	1	28955001	28965000	28960000	9559	0.608906166
1-28955001-28965000	1	28955001	28965000	28960000	9560	0.156238341
1-28955001-28965000	1	28955001	28965000	28960000	9561	0.564703844
1-28955001-28965000	1	28955001	28965000	28960000	9562	0.560635903
1-28955001-28965000	1	28955001	28965000	28960000	9564	0.560635903
1-28955001-28965000	1	28955001	28965000	28960000	9565	0.468105508
1-28955001-28965000	1	28955001	28965000	28960000	9567	0.560635903
1-28955001-28965000	1	28955001	28965000	28960000	9568	0.560635903
1-28955001-28965000	1	28955001	28965000	28960000	9569	0.468105508
1-28955001-28965000	1	28955001	28965000	28960000	9573	0.156238341
1-28955001-28965000	1	28955001	28965000	28960000	9576	0.550182758
1-28955001-28965000	1	28955001	28965000	28960000	9577	0.591752753
1-28955001-28965000	1	28955001	28965000	28960000	9578	0.251711988
1-28955001-28965000	1	28955001	28965000	28960000	9582	0.560635903
1-28955001-28965000	1	28955001	28965000	28960000	9584	0.15864129
1-28955001-28965000	1	28955001	28965000	28960000	9586	0.547109896
1-28955001-28965000	1	28955001	28965000	28960000	9587	0.468105508
1-28955001-28965000	1	28955001	28965000	28960000	9588	0.577954051
1-28955001-28965000	1	28955001	28965000	28960000	9589	0.468105508
1-28955001-28965000	1	28955001	28965000	28960000	9591	0.560635903
1-28955001-28965000	1	28955001	28965000	28960000	9592	0.469502898
1-28955001-28965000	1	28955001	28965000	28960000	9593	0.560635903
1-28955001-28965000	1	28955001	28965000	28960000	9594	0.550754535
1-28955001-28965000	1	28955001	28965000	28960000	9595	0.577954051
1-28955001-28965000	1	28955001	28965000	28960000	9597	0.548385406
1-28955001-28965000	1	28955001	28965000	28960000	9601	0.560635903
1-28955001-28965000	1	28955001	28965000	28960000	9602	0.612546921
1-28955001-28965000	1	28955001	28965000	28960000	9817	0.169646985
1-28955001-28965000	1	28955001	28965000	28960000	9819	0.560635903
1-28955001-28965000	1	28955001	28965000	28960000	9820	0.560635903
1-28955001-28965000	1	28955001	28965000	28960000	9821	0.591752753
1-28955001-28965000	1	28955001	28965000	28960000	9825	0.63376708
1-28955001-28965000	1	28955001	28965000	28960000	9826	0.564703844
1-28955001-28965000	1	28955001	28965000	28960000	9827	0.498938712
1-28955001-28965000	1	28955001	28965000	28960000	9828	0.533611262
1-28955001-28965000	1	28955001	28965000	28960000	9831	0.659926574
1-28955001-28965000	1	28955001	28965000	28960000	9833	0.560635903
1-28955001-28965000	1	28955001	28965000	28960000	9834	0.63376708
1-28955001-28965000	1	28955001	28965000	28960000	9835	0.560635903
1-28955001-28965000	1	28955001	28965000	28960000	9836	0.718248911
1-28955001-28965000	1	28955001	28965000	28960000	9838	0.550182758
1-28955001-28965000	1	28955001	28965000	28960000	9839	0.577954051
1-28955001-28965000	1	28955001	28965000	28960000	9841	0.612546921
1-28955001-28965000	1	28955001	28965000	28960000	9843	0.664207331
1-28955001-28965000	1	28955001	28965000	28960000	9844	0.605282229
1-28955001-28965000	1	28955001	28965000	28960000	9845	0.630282724
1-28955001-28965000	1	28955001	28965000	28960000	9846	0.560635903
1-28955001-28965000	1	28955001	28965000	28960000	9847	0.551468405
1-28955001-28965000	1	28955001	28965000	28960000	9848	0.548957186
1-28955001-28965000	1	28955001	28965000	28960000	9849	0.14378115
1-28955001-28965000	1	28955001	28965000	28960000	9850	0.478814343
1-28955001-28965000	1	28955001	28965000	28960000	9851	0.14116413
1-28955001-28965000	1	28955001	28965000	28960000	9855	0.549490848
1-28955001-28965000	1	28955001	28965000	28960000	9856	0.611558353
1-28955001-28965000	1	28955001	28965000	28960000	9857	0.64508355
1-28955001-28965000	1	28955001	28965000	28960000	9858	0.158559541
1-28955001-28965000	1	28955001	28965000	28960000	9860	0.42049039
1-28955001-28965000	1	28955001	28965000	28960000	9861	0.618864736
1-28955001-28965000	1	28955001	28965000	28960000	9862	0.630411498
1-28955001-28965000	1	28955001	28965000	28960000	9864	0.224390262
1-28955001-28965000	1	28955001	28965000	28960000	9866	0.560635903
1-28955001-28965000	1	28955001	28965000	28960000	9867	0.560635903
1-28955001-28965000	1	28955001	28965000	28960000	9868	0.664207331
1-28955001-28965000	1	28955001	28965000	28960000	9870	0.578703302
1-28955001-28965000	1	28955001	28965000	28960000	9873	0.152965309
1-28955001-28965000	1	28955001	28965000	28960000	9874	0.549660916
1-28955001-28965000	1	28955001	28965000	28960000	9876	0.560635903
1-28955001-28965000	1	28955001	28965000	28960000	9877	0.325791095
1-28955001-28965000	1	28955001	28965000	28960000	9878	0.524136845
1-28955001-28965000	1	28955001	28965000	28960000	9880	0.560635903
1-28955001-28965000	1	28955001	28965000	28960000	9882	0.64022214
1-28955001-28965000	1	28955001	28965000	28960000	9883	0.548957186
1-28955001-28965000	1	28955001	28965000	28960000	9885	0.484284275
1-28955001-28965000	1	28955001	28965000	28960000	9886	0.577954051
1-28955001-28965000	1	28955001	28965000	28960000	9888	0.560635903
1-28955001-28965000	1	28955001	28965000	28960000	9890	0.152965309
1-28955001-28965000	1	28955001	28965000	28960000	9891	0.664207331
1-28955001-28965000	1	28955001	28965000	28960000	9894	0.550754535
1-28955001-28965000	1	28955001	28965000	28960000	9895	0.612546921
1-28955001-28965000	1	28955001	28965000	28960000	9898	0.168256675
1-28955001-28965000	1	28955001	28965000	28960000	9899	0.343282485
1-28955001-28965000	1	28955001	28965000	28960000	9900	0.152965309
1-28955001-28965000	1	28955001	28965000	28960000	9901	0.214379832
1-28955001-28965000	1	28955001	28965000	28960000	9902	0.560635903
1-28955001-28965000	1	28955001	28965000	28960000	9903	0.560635903
1-28955001-28965000	1	28955001	28965000	28960000	9906	0.152965309
1-28955001-28965000	1	28955001	28965000	28960000	9908	0.234931189
1-28955001-28965000	1	28955001	28965000	28960000	9909	0.131291333
1-28955001-28965000	1	28955001	28965000	28960000	9910	0.154962831
1-28955001-28965000	1	28955001	28965000	28960000	9911	0.234931189
1-28955001-28965000	1	28955001	28965000	28960000	9912	0.154962831
1-28955001-28965000	1	28955001	28965000	28960000	9914	0.361425111
1-28955001-28965000	1	28955001	28965000	28960000	9915	0.377470866
1-28955001-28965000	1	28955001	28965000	28960000	9917	0.40408009
1-28955001-28965000	1	28955001	28965000	28960000	9918	0.156238341
1-28955001-28965000	1	28955001	28965000	28960000	9920	0.152965309
1-28955001-28965000	1	28955001	28965000	28960000	9921	0.263220045
1-28955001-28965000	1	28955001	28965000	28960000	9924	0.152965309
1-28955001-28965000	1	28955001	28965000	28960000	9925	0.560635903
1-28955001-28965000	1	28955001	28965000	28960000	9926	0.282265149
1-28955001-28965000	1	28955001	28965000	28960000	9927	0.234931189
1-28955001-28965000	1	28955001	28965000	28960000	9928	0.449817478
1-28955001-28965000	1	28955001	28965000	28960000	9929	0.152965309
1-28955001-28965000	1	28955001	28965000	28960000	9930	0.168256675
1-28955001-28965000	1	28955001	28965000	28960000	9932	0.315831219
1-28955001-28965000	1	28955001	28965000	28960000	9933	0.5223709
1-28955001-28965000	1	28955001	28965000	28960000	9935	0.156238341
1-28955001-28965000	1	28955001	28965000	28960000	9937	0.152965309
1-28955001-28965000	1	28955001	28965000	28960000	9938	0.447970187
1-28955001-28965000	1	28955001	28965000	28960000	9941	0.380037087
1-28955001-28965000	1	28955001	28965000	28960000	9942	0.622484596
1-28955001-28965000	1	28955001	28965000	28960000	9943	0.147140536
1-28955001-28965000	1	28955001	28965000	28960000	9945	0.606278278
1-28955001-28965000	1	28955001	28965000	28960000	9946	0.140915674
1-28955001-28965000	1	28955001	28965000	28960000	9948	0.547109896
1-28955001-28965000	1	28955001	28965000	28960000	9949	0.130358784
1-28955001-28965000	1	28955001	28965000	28960000	9950	0.478814343
1-28955001-28965000	1	28955001	28965000	28960000	108	0.297828472
1-28955001-28965000	1	28955001	28965000	28960000	139	0.309557328
1-28955001-28965000	1	28955001	28965000	28960000	159	0.251711988
1-28955001-28965000	1	28955001	28965000	28960000	265	0.577954051
1-28955001-28965000	1	28955001	28965000	28960000	350	0.469502898
1-28955001-28965000	1	28955001	28965000	28960000	351	0.15864129
1-28955001-28965000	1	28955001	28965000	28960000	6897	0.152965309
1-28955001-28965000	1	28955001	28965000	28960000	6933	0.452524578
1-28955001-28965000	1	28955001	28965000	28960000	6958	0.156238341
1-28955001-28965000	1	28955001	28965000	28960000	6959	0.468105508
1-28955001-28965000	1	28955001	28965000	28960000	6960	0.468105508
1-28955001-28965000	1	28955001	28965000	28960000	6961	0.452524578
1-28955001-28965000	1	28955001	28965000	28960000	6970	0.473592866
1-28955001-28965000	1	28955001	28965000	28960000	6971	0.452524578
1-28955001-28965000	1	28955001	28965000	28960000	7071	0.234931189
1-28955001-28965000	1	28955001	28965000	28960000	7092	0.156238341
1-28955001-28965000	1	28955001	28965000	28960000	7096	0.144283559
1-28955001-28965000	1	28955001	28965000	28960000	7130	0.163891402
1-28955001-28965000	1	28955001	28965000	28960000	7217	0.468105508
1-28955001-28965000	1	28955001	28965000	28960000	7320	0.180421365
1-28955001-28965000	1	28955001	28965000	28960000	7327	0.432205956
1-28955001-28965000	1	28955001	28965000	28960000	7328	0.452524578
1-28955001-28965000	1	28955001	28965000	28960000	7430	0.14116413
1-28955001-28965000	1	28955001	28965000	28960000	8214	0.14116413
1-28955001-28965000	1	28955001	28965000	28960000	8244	0.159774206
1-28955001-28965000	1	28955001	28965000	28960000	8264	0.201241171
1-28955001-28965000	1	28955001	28965000	28960000	8343	0.142407524
1-28955001-28965000	1	28955001	28965000	28960000	8357	0.152965309
1-28955001-28965000	1	28955001	28965000	28960000	88	0.560635903
1-28960001-28970000	1	28960001	28970000	28965000	7077	0.426050726
1-28960001-28970000	1	28960001	28970000	28965000	7307	0.568640382
1-28960001-28970000	1	28960001	28970000	28965000	7081	0.827632807
1-28960001-28970000	1	28960001	28970000	28965000	9533	0.841270772
1-28960001-28970000	1	28960001	28970000	28965000	9543	0.735420615
1-28960001-28970000	1	28960001	28970000	28965000	9545	0.781463583
1-28960001-28970000	1	28960001	28970000	28965000	9549	0.69018252
1-28960001-28970000	1	28960001	28970000	28965000	9554	0.73684698
1-28960001-28970000	1	28960001	28970000	28965000	9555	0.841270772
1-28960001-28970000	1	28960001	28970000	28965000	9574	0.692294815
1-28960001-28970000	1	28960001	28970000	28965000	9600	0.796032677
1-28960001-28970000	1	28960001	28970000	28965000	9832	0.82993297
1-28960001-28970000	1	28960001	28970000	28965000	9837	0.762951155
1-28960001-28970000	1	28960001	28970000	28965000	9869	0.642518292
1-28960001-28970000	1	28960001	28970000	28965000	9905	0.69018252
1-28960001-28970000	1	28960001	28970000	28965000	9947	0.69832523
1-28960001-28970000	1	28960001	28970000	28965000	9512	0.816850891
1-28960001-28970000	1	28960001	28970000	28965000	9513	0.803005769
1-28960001-28970000	1	28960001	28970000	28965000	9514	0.735420615
1-28960001-28970000	1	28960001	28970000	28965000	9517	0.757767674
1-28960001-28970000	1	28960001	28970000	28965000	9520	0.773685618
1-28960001-28970000	1	28960001	28970000	28965000	9523	0.756851923
1-28960001-28970000	1	28960001	28970000	28965000	9528	0.82993297
1-28960001-28970000	1	28960001	28970000	28965000	9529	0.841270772
1-28960001-28970000	1	28960001	28970000	28965000	9530	0.803005769
1-28960001-28970000	1	28960001	28970000	28965000	9546	0.69018252
1-28960001-28970000	1	28960001	28970000	28965000	9553	0.773685618
1-28960001-28970000	1	28960001	28970000	28965000	9571	0.826930467
1-28960001-28970000	1	28960001	28970000	28965000	9579	0.788934753
1-28960001-28970000	1	28960001	28970000	28965000	9581	0.312227787
1-28960001-28970000	1	28960001	28970000	28965000	9585	0.6680527
1-28960001-28970000	1	28960001	28970000	28965000	9590	0.841270772
1-28960001-28970000	1	28960001	28970000	28965000	9596	0.768342816
1-28960001-28970000	1	28960001	28970000	28965000	9599	0.724686152
1-28960001-28970000	1	28960001	28970000	28965000	9822	0.803005769
1-28960001-28970000	1	28960001	28970000	28965000	9823	0.854146929
1-28960001-28970000	1	28960001	28970000	28965000	9824	0.748947597
1-28960001-28970000	1	28960001	28970000	28965000	9830	0.762951155
1-28960001-28970000	1	28960001	28970000	28965000	9840	0.740465365
1-28960001-28970000	1	28960001	28970000	28965000	9852	0.803005769
1-28960001-28970000	1	28960001	28970000	28965000	9853	0.82993297
1-28960001-28970000	1	28960001	28970000	28965000	9854	0.805094173
1-28960001-28970000	1	28960001	28970000	28965000	9859	0.78153499
1-28960001-28970000	1	28960001	28970000	28965000	9875	0.841270772
1-28960001-28970000	1	28960001	28970000	28965000	9881	0.773685618
1-28960001-28970000	1	28960001	28970000	28965000	9892	0.716827749
1-28960001-28970000	1	28960001	28970000	28965000	9897	0.668159318
1-28960001-28970000	1	28960001	28970000	28965000	9904	0.396350659
1-28960001-28970000	1	28960001	28970000	28965000	9542	0.387785723
1-28960001-28970000	1	28960001	28970000	28965000	9550	0.26036583
1-28960001-28970000	1	28960001	28970000	28965000	9583	0.423154235
1-28960001-28970000	1	28960001	28970000	28965000	9598	0.701662381
1-28960001-28970000	1	28960001	28970000	28965000	9871	0.701662381
1-28960001-28970000	1	28960001	28970000	28965000	9879	0.701662381
1-28960001-28970000	1	28960001	28970000	28965000	9887	0.701662381
1-28960001-28970000	1	28960001	28970000	28965000	9944	0.701877805
1-28960001-28970000	1	28960001	28970000	28965000	9506	0.571697133
1-28960001-28970000	1	28960001	28970000	28965000	9507	0.312833198
1-28960001-28970000	1	28960001	28970000	28965000	9508	0.689522435
1-28960001-28970000	1	28960001	28970000	28965000	9509	0.171476941
1-28960001-28970000	1	28960001	28970000	28965000	9510	0.171476941
1-28960001-28970000	1	28960001	28970000	28965000	9511	0.588839131
1-28960001-28970000	1	28960001	28970000	28965000	9515	0.179622347
1-28960001-28970000	1	28960001	28970000	28965000	9518	0.680352551
1-28960001-28970000	1	28960001	28970000	28965000	9519	0.18013806
1-28960001-28970000	1	28960001	28970000	28965000	9521	0.337161837
1-28960001-28970000	1	28960001	28970000	28965000	9522	0.169755466
1-28960001-28970000	1	28960001	28970000	28965000	9524	0.387785723
1-28960001-28970000	1	28960001	28970000	28965000	9525	0.588839131
1-28960001-28970000	1	28960001	28970000	28965000	9526	0.171476941
1-28960001-28970000	1	28960001	28970000	28965000	9527	0.402660287
1-28960001-28970000	1	28960001	28970000	28965000	9531	0.411381757
1-28960001-28970000	1	28960001	28970000	28965000	9532	0.345631156
1-28960001-28970000	1	28960001	28970000	28965000	9534	0.680352551
1-28960001-28970000	1	28960001	28970000	28965000	9535	0.704162075
1-28960001-28970000	1	28960001	28970000	28965000	9536	0.387785723
1-28960001-28970000	1	28960001	28970000	28965000	9537	0.171476941
1-28960001-28970000	1	28960001	28970000	28965000	9539	0.588839131
1-28960001-28970000	1	28960001	28970000	28965000	9540	0.701662381
1-28960001-28970000	1	28960001	28970000	28965000	9541	0.701662381
1-28960001-28970000	1	28960001	28970000	28965000	9544	0.171476941
1-28960001-28970000	1	28960001	28970000	28965000	9547	0.634077227
1-28960001-28970000	1	28960001	28970000	28965000	9548	0.550574128
1-28960001-28970000	1	28960001	28970000	28965000	9551	0.426050726
1-28960001-28970000	1	28960001	28970000	28965000	9552	0.588839131
1-28960001-28970000	1	28960001	28970000	28965000	9556	0.701662381
1-28960001-28970000	1	28960001	28970000	28965000	9557	0.305819842
1-28960001-28970000	1	28960001	28970000	28965000	9558	0.588839131
1-28960001-28970000	1	28960001	28970000	28965000	9559	0.700760714
1-28960001-28970000	1	28960001	28970000	28965000	9560	0.171476941
1-28960001-28970000	1	28960001	28970000	28965000	9561	0.583101278
1-28960001-28970000	1	28960001	28970000	28965000	9562	0.588839131
1-28960001-28970000	1	28960001	28970000	28965000	9564	0.583280022
1-28960001-28970000	1	28960001	28970000	28965000	9565	0.387785723
1-28960001-28970000	1	28960001	28970000	28965000	9567	0.588839131
1-28960001-28970000	1	28960001	28970000	28965000	9568	0.588839131
1-28960001-28970000	1	28960001	28970000	28965000	9569	0.387785723
1-28960001-28970000	1	28960001	28970000	28965000	9573	0.179622347
1-28960001-28970000	1	28960001	28970000	28965000	9576	0.441431787
1-28960001-28970000	1	28960001	28970000	28965000	9577	0.588839131
1-28960001-28970000	1	28960001	28970000	28965000	9578	0.409916865
1-28960001-28970000	1	28960001	28970000	28965000	9582	0.588839131
1-28960001-28970000	1	28960001	28970000	28965000	9584	0.171476941
1-28960001-28970000	1	28960001	28970000	28965000	9586	0.588839131
1-28960001-28970000	1	28960001	28970000	28965000	9587	0.39163
1-28960001-28970000	1	28960001	28970000	28965000	9588	0.608171797
1-28960001-28970000	1	28960001	28970000	28965000	9589	0.387785723
1-28960001-28970000	1	28960001	28970000	28965000	9591	0.588839131
1-28960001-28970000	1	28960001	28970000	28965000	9592	0.588839131
1-28960001-28970000	1	28960001	28970000	28965000	9593	0.588839131
1-28960001-28970000	1	28960001	28970000	28965000	9594	0.4961254
1-28960001-28970000	1	28960001	28970000	28965000	9595	0.608171797
1-28960001-28970000	1	28960001	28970000	28965000	9597	0.588839131
1-28960001-28970000	1	28960001	28970000	28965000	9601	0.607044366
1-28960001-28970000	1	28960001	28970000	28965000	9602	0.680352551
1-28960001-28970000	1	28960001	28970000	28965000	9817	0.177363235
1-28960001-28970000	1	28960001	28970000	28965000	9819	0.568458199
1-28960001-28970000	1	28960001	28970000	28965000	9820	0.588839131
1-28960001-28970000	1	28960001	28970000	28965000	9821	0.588839131
1-28960001-28970000	1	28960001	28970000	28965000	9825	0.701662381
1-28960001-28970000	1	28960001	28970000	28965000	9826	0.426050726
1-28960001-28970000	1	28960001	28970000	28965000	9827	0.401603651
1-28960001-28970000	1	28960001	28970000	28965000	9828	0.426050726
1-28960001-28970000	1	28960001	28970000	28965000	9831	0.701662381
1-28960001-28970000	1	28960001	28970000	28965000	9833	0.568458199
1-28960001-28970000	1	28960001	28970000	28965000	9834	0.701662381
1-28960001-28970000	1	28960001	28970000	28965000	9835	0.588839131
1-28960001-28970000	1	28960001	28970000	28965000	9836	0.761466276
1-28960001-28970000	1	28960001	28970000	28965000	9838	0.433755648
1-28960001-28970000	1	28960001	28970000	28965000	9839	0.608171797
1-28960001-28970000	1	28960001	28970000	28965000	9841	0.680352551
1-28960001-28970000	1	28960001	28970000	28965000	9843	0.701662381
1-28960001-28970000	1	28960001	28970000	28965000	9844	0.610899069
1-28960001-28970000	1	28960001	28970000	28965000	9845	0.711148901
1-28960001-28970000	1	28960001	28970000	28965000	9846	0.588839131
1-28960001-28970000	1	28960001	28970000	28965000	9847	0.432628217
1-28960001-28970000	1	28960001	28970000	28965000	9848	0.568458199
1-28960001-28970000	1	28960001	28970000	28965000	9849	0.160998021
1-28960001-28970000	1	28960001	28970000	28965000	9850	0.39275743
1-28960001-28970000	1	28960001	28970000	28965000	9851	0.256236117
1-28960001-28970000	1	28960001	28970000	28965000	9855	0.588839131
1-28960001-28970000	1	28960001	28970000	28965000	9856	0.684655845
1-28960001-28970000	1	28960001	28970000	28965000	9857	0.674458956
1-28960001-28970000	1	28960001	28970000	28965000	9858	0.173382485
1-28960001-28970000	1	28960001	28970000	28965000	9860	0.386885064
1-28960001-28970000	1	28960001	28970000	28965000	9861	0.630228968
1-28960001-28970000	1	28960001	28970000	28965000	9862	0.606461878
1-28960001-28970000	1	28960001	28970000	28965000	9864	0.160998021
1-28960001-28970000	1	28960001	28970000	28965000	9866	0.588839131
1-28960001-28970000	1	28960001	28970000	28965000	9867	0.588839131
1-28960001-28970000	1	28960001	28970000	28965000	9868	0.701662381
1-28960001-28970000	1	28960001	28970000	28965000	9870	0.608921047
1-28960001-28970000	1	28960001	28970000	28965000	9873	0.171476941
1-28960001-28970000	1	28960001	28970000	28965000	9874	0.579878661
1-28960001-28970000	1	28960001	28970000	28965000	9876	0.588839131
1-28960001-28970000	1	28960001	28970000	28965000	9877	0.26036583
1-28960001-28970000	1	28960001	28970000	28965000	9878	0.568640382
1-28960001-28970000	1	28960001	28970000	28965000	9880	0.588839131
1-28960001-28970000	1	28960001	28970000	28965000	9882	0.701662381
1-28960001-28970000	1	28960001	28970000	28965000	9883	0.588839131
1-28960001-28970000	1	28960001	28970000	28965000	9885	0.345631156
1-28960001-28970000	1	28960001	28970000	28965000	9886	0.608171797
1-28960001-28970000	1	28960001	28970000	28965000	9888	0.583280022
1-28960001-28970000	1	28960001	28970000	28965000	9890	0.171476941
1-28960001-28970000	1	28960001	28970000	28965000	9891	0.701662381
1-28960001-28970000	1	28960001	28970000	28965000	9894	0.527459981
1-28960001-28970000	1	28960001	28970000	28965000	9895	0.680352551
1-28960001-28970000	1	28960001	28970000	28965000	9898	0.171476941
1-28960001-28970000	1	28960001	28970000	28965000	9899	0.305819842
1-28960001-28970000	1	28960001	28970000	28965000	9900	0.171476941
1-28960001-28970000	1	28960001	28970000	28965000	9901	0.423154235
1-28960001-28970000	1	28960001	28970000	28965000	9902	0.588839131
1-28960001-28970000	1	28960001	28970000	28965000	9903	0.568458199
1-28960001-28970000	1	28960001	28970000	28965000	9906	0.171476941
1-28960001-28970000	1	28960001	28970000	28965000	9908	0.409916865
1-28960001-28970000	1	28960001	28970000	28965000	9909	0.160550881
1-28960001-28970000	1	28960001	28970000	28965000	9910	0.171476941
1-28960001-28970000	1	28960001	28970000	28965000	9911	0.409916865
1-28960001-28970000	1	28960001	28970000	28965000	9912	0.171476941
1-28960001-28970000	1	28960001	28970000	28965000	9914	0.228323075
1-28960001-28970000	1	28960001	28970000	28965000	9915	0.345631156
1-28960001-28970000	1	28960001	28970000	28965000	9917	0.345631156
1-28960001-28970000	1	28960001	28970000	28965000	9918	0.171476941
1-28960001-28970000	1	28960001	28970000	28965000	9920	0.171476941
1-28960001-28970000	1	28960001	28970000	28965000	9921	0.256004206
1-28960001-28970000	1	28960001	28970000	28965000	9924	0.171476941
1-28960001-28970000	1	28960001	28970000	28965000	9925	0.588839131
1-28960001-28970000	1	28960001	28970000	28965000	9926	0.272454525
1-28960001-28970000	1	28960001	28970000	28965000	9927	0.409916865
1-28960001-28970000	1	28960001	28970000	28965000	9928	0.387785723
1-28960001-28970000	1	28960001	28970000	28965000	9929	0.171476941
1-28960001-28970000	1	28960001	28970000	28965000	9930	0.26036583
1-28960001-28970000	1	28960001	28970000	28965000	9932	0.475600309
1-28960001-28970000	1	28960001	28970000	28965000	9933	0.4961254
1-28960001-28970000	1	28960001	28970000	28965000	9935	0.171476941
1-28960001-28970000	1	28960001	28970000	28965000	9937	0.171476941
1-28960001-28970000	1	28960001	28970000	28965000	9938	0.387785723
1-28960001-28970000	1	28960001	28970000	28965000	9941	0.395441953
1-28960001-28970000	1	28960001	28970000	28965000	9942	0.594507157
1-28960001-28970000	1	28960001	28970000	28965000	9943	0.164117451
1-28960001-28970000	1	28960001	28970000	28965000	9945	0.563209611
1-28960001-28970000	1	28960001	28970000	28965000	9946	0.145231411
1-28960001-28970000	1	28960001	28970000	28965000	9948	0.588839131
1-28960001-28970000	1	28960001	28970000	28965000	9949	0.195719413
1-28960001-28970000	1	28960001	28970000	28965000	9950	0.375875732
1-28960001-28970000	1	28960001	28970000	28965000	108	0.231344342
1-28960001-28970000	1	28960001	28970000	28965000	139	0.187831025
1-28960001-28970000	1	28960001	28970000	28965000	159	0.370416895
1-28960001-28970000	1	28960001	28970000	28965000	265	0.608171797
1-28960001-28970000	1	28960001	28970000	28965000	350	0.588839131
1-28960001-28970000	1	28960001	28970000	28965000	351	0.171476941
1-28960001-28970000	1	28960001	28970000	28965000	6897	0.171476941
1-28960001-28970000	1	28960001	28970000	28965000	6933	0.366467665
1-28960001-28970000	1	28960001	28970000	28965000	6958	0.171476941
1-28960001-28970000	1	28960001	28970000	28965000	6959	0.387785723
1-28960001-28970000	1	28960001	28970000	28965000	6960	0.387785723
1-28960001-28970000	1	28960001	28970000	28965000	6961	0.366467665
1-28960001-28970000	1	28960001	28970000	28965000	6970	0.396227062
1-28960001-28970000	1	28960001	28970000	28965000	6971	0.366467665
1-28960001-28970000	1	28960001	28970000	28965000	7071	0.409916865
1-28960001-28970000	1	28960001	28970000	28965000	7092	0.171476941
1-28960001-28970000	1	28960001	28970000	28965000	7096	0.164117451
1-28960001-28970000	1	28960001	28970000	28965000	7130	0.171476941
1-28960001-28970000	1	28960001	28970000	28965000	7217	0.387785723
1-28960001-28970000	1	28960001	28970000	28965000	7320	0.160134271
1-28960001-28970000	1	28960001	28970000	28965000	7327	0.366467665
1-28960001-28970000	1	28960001	28970000	28965000	7328	0.366467665
1-28960001-28970000	1	28960001	28970000	28965000	7430	0.160998021
1-28960001-28970000	1	28960001	28970000	28965000	8214	0.160998021
1-28960001-28970000	1	28960001	28970000	28965000	8244	0.179608098
1-28960001-28970000	1	28960001	28970000	28965000	8264	0.171476941
1-28960001-28970000	1	28960001	28970000	28965000	8343	0.160998021
1-28960001-28970000	1	28960001	28970000	28965000	8357	0.171476941
1-28960001-28970000	1	28960001	28970000	28965000	88	0.588839131
1-28965001-28975000	1	28965001	28975000	28970000	7077	0.430487479
1-28965001-28975000	1	28965001	28975000	28970000	7307	0.566141246
1-28965001-28975000	1	28965001	28975000	28970000	7081	0.831743194
1-28965001-28975000	1	28965001	28975000	28970000	9533	0.767342774
1-28965001-28975000	1	28965001	28975000	28970000	9543	0.651324916
1-28965001-28975000	1	28965001	28975000	28970000	9545	0.823890394
1-28965001-28975000	1	28965001	28975000	28970000	9549	0.566141246
1-28965001-28975000	1	28965001	28975000	28970000	9554	0.616806244
1-28965001-28975000	1	28965001	28975000	28970000	9555	0.650622689
1-28965001-28975000	1	28965001	28975000	28970000	9574	0.746021886
1-28965001-28975000	1	28965001	28975000	28970000	9600	0.823890394
1-28965001-28975000	1	28965001	28975000	28970000	9832	0.823890394
1-28965001-28975000	1	28965001	28975000	28970000	9837	0.782538491
1-28965001-28975000	1	28965001	28975000	28970000	9869	0.566141246
1-28965001-28975000	1	28965001	28975000	28970000	9905	0.566141246
1-28965001-28975000	1	28965001	28975000	28970000	9947	0.559180902
1-28965001-28975000	1	28965001	28975000	28970000	9512	0.650622689
1-28965001-28975000	1	28965001	28975000	28970000	9513	0.823890394
1-28965001-28975000	1	28965001	28975000	28970000	9514	0.566141246
1-28965001-28975000	1	28965001	28975000	28970000	9517	0.823890394
1-28965001-28975000	1	28965001	28975000	28970000	9520	0.739408951
1-28965001-28975000	1	28965001	28975000	28970000	9523	0.650622689
1-28965001-28975000	1	28965001	28975000	28970000	9528	0.823890394
1-28965001-28975000	1	28965001	28975000	28970000	9529	0.823890394
1-28965001-28975000	1	28965001	28975000	28970000	9530	0.823890394
1-28965001-28975000	1	28965001	28975000	28970000	9546	0.566141246
1-28965001-28975000	1	28965001	28975000	28970000	9553	0.739408951
1-28965001-28975000	1	28965001	28975000	28970000	9571	0.819792655
1-28965001-28975000	1	28965001	28975000	28970000	9579	0.823890394
1-28965001-28975000	1	28965001	28975000	28970000	9581	0.153917345
1-28965001-28975000	1	28965001	28975000	28970000	9585	0.739408951
1-28965001-28975000	1	28965001	28975000	28970000	9590	0.815641499
1-28965001-28975000	1	28965001	28975000	28970000	9596	0.456652372
1-28965001-28975000	1	28965001	28975000	28970000	9599	0.609270786
1-28965001-28975000	1	28965001	28975000	28970000	9822	0.823890394
1-28965001-28975000	1	28965001	28975000	28970000	9823	0.822001806
1-28965001-28975000	1	28965001	28975000	28970000	9824	0.588400951
1-28965001-28975000	1	28965001	28975000	28970000	9830	0.782538491
1-28965001-28975000	1	28965001	28975000	28970000	9840	0.823890394
1-28965001-28975000	1	28965001	28975000	28970000	9852	0.823890394
1-28965001-28975000	1	28965001	28975000	28970000	9853	0.823890394
1-28965001-28975000	1	28965001	28975000	28970000	9854	0.587248101
1-28965001-28975000	1	28965001	28975000	28970000	9859	0.829892261
1-28965001-28975000	1	28965001	28975000	28970000	9875	0.807880429
1-28965001-28975000	1	28965001	28975000	28970000	9881	0.739408951
1-28965001-28975000	1	28965001	28975000	28970000	9892	0.505055725
1-28965001-28975000	1	28965001	28975000	28970000	9897	0.557002572
1-28965001-28975000	1	28965001	28975000	28970000	9904	0.153917345
1-28965001-28975000	1	28965001	28975000	28970000	9542	0.320998605
1-28965001-28975000	1	28965001	28975000	28970000	9550	0.430487479
1-28965001-28975000	1	28965001	28975000	28970000	9583	0.566141246
1-28965001-28975000	1	28965001	28975000	28970000	9598	0.823890394
1-28965001-28975000	1	28965001	28975000	28970000	9871	0.823890394
1-28965001-28975000	1	28965001	28975000	28970000	9879	0.823890394
1-28965001-28975000	1	28965001	28975000	28970000	9887	0.823890394
1-28965001-28975000	1	28965001	28975000	28970000	9944	0.823890394
1-28965001-28975000	1	28965001	28975000	28970000	9506	0.682861332
1-28965001-28975000	1	28965001	28975000	28970000	9507	0.315236392
1-28965001-28975000	1	28965001	28975000	28970000	9508	0.823890394
1-28965001-28975000	1	28965001	28975000	28970000	9509	0.153917345
1-28965001-28975000	1	28965001	28975000	28970000	9510	0.153917345
1-28965001-28975000	1	28965001	28975000	28970000	9511	0.566141246
1-28965001-28975000	1	28965001	28975000	28970000	9515	0.162687898
1-28965001-28975000	1	28965001	28975000	28970000	9518	0.767342774
1-28965001-28975000	1	28965001	28975000	28970000	9519	0.16790983
1-28965001-28975000	1	28965001	28975000	28970000	9521	0.153917345
1-28965001-28975000	1	28965001	28975000	28970000	9522	0.139937802
1-28965001-28975000	1	28965001	28975000	28970000	9524	0.320998605
1-28965001-28975000	1	28965001	28975000	28970000	9525	0.589636604
1-28965001-28975000	1	28965001	28975000	28970000	9526	0.153917345
1-28965001-28975000	1	28965001	28975000	28970000	9527	0.320998605
1-28965001-28975000	1	28965001	28975000	28970000	9531	0.344958364
1-28965001-28975000	1	28965001	28975000	28970000	9532	0.320998605
1-28965001-28975000	1	28965001	28975000	28970000	9534	0.823890394
1-28965001-28975000	1	28965001	28975000	28970000	9535	0.83818346
1-28965001-28975000	1	28965001	28975000	28970000	9536	0.320998605
1-28965001-28975000	1	28965001	28975000	28970000	9537	0.153917345
1-28965001-28975000	1	28965001	28975000	28970000	9539	0.566141246
1-28965001-28975000	1	28965001	28975000	28970000	9540	0.823890394
1-28965001-28975000	1	28965001	28975000	28970000	9541	0.823890394
1-28965001-28975000	1	28965001	28975000	28970000	9544	0.153917345
1-28965001-28975000	1	28965001	28975000	28970000	9547	0.589636604
1-28965001-28975000	1	28965001	28975000	28970000	9548	0.566141246
1-28965001-28975000	1	28965001	28975000	28970000	9551	0.430487479
1-28965001-28975000	1	28965001	28975000	28970000	9552	0.566141246
1-28965001-28975000	1	28965001	28975000	28970000	9556	0.823890394
1-28965001-28975000	1	28965001	28975000	28970000	9557	0.430487479
1-28965001-28975000	1	28965001	28975000	28970000	9558	0.456652372
1-28965001-28975000	1	28965001	28975000	28970000	9559	0.823890394
1-28965001-28975000	1	28965001	28975000	28970000	9560	0.160763412
1-28965001-28975000	1	28965001	28975000	28970000	9561	0.819792655
1-28965001-28975000	1	28965001	28975000	28970000	9562	0.566141246
1-28965001-28975000	1	28965001	28975000	28970000	9564	0.557002572
1-28965001-28975000	1	28965001	28975000	28970000	9565	0.320998605
1-28965001-28975000	1	28965001	28975000	28970000	9567	0.566141246
1-28965001-28975000	1	28965001	28975000	28970000	9568	0.566141246
1-28965001-28975000	1	28965001	28975000	28970000	9569	0.320998605
1-28965001-28975000	1	28965001	28975000	28970000	9573	0.162687898
1-28965001-28975000	1	28965001	28975000	28970000	9576	0.439262173
1-28965001-28975000	1	28965001	28975000	28970000	9577	0.566141246
1-28965001-28975000	1	28965001	28975000	28970000	9578	0.405480048
1-28965001-28975000	1	28965001	28975000	28970000	9582	0.566141246
1-28965001-28975000	1	28965001	28975000	28970000	9584	0.153917345
1-28965001-28975000	1	28965001	28975000	28970000	9586	0.566141246
1-28965001-28975000	1	28965001	28975000	28970000	9587	0.319819765
1-28965001-28975000	1	28965001	28975000	28970000	9588	0.566141246
1-28965001-28975000	1	28965001	28975000	28970000	9589	0.320998605
1-28965001-28975000	1	28965001	28975000	28970000	9591	0.566141246
1-28965001-28975000	1	28965001	28975000	28970000	9592	0.566141246
1-28965001-28975000	1	28965001	28975000	28970000	9593	0.566141246
1-28965001-28975000	1	28965001	28975000	28970000	9594	0.498080335
1-28965001-28975000	1	28965001	28975000	28970000	9595	0.566141246
1-28965001-28975000	1	28965001	28975000	28970000	9597	0.566141246
1-28965001-28975000	1	28965001	28975000	28970000	9601	0.467805693
1-28965001-28975000	1	28965001	28975000	28970000	9602	0.823890394
1-28965001-28975000	1	28965001	28975000	28970000	9817	0.139937802
1-28965001-28975000	1	28965001	28975000	28970000	9819	0.561183046
1-28965001-28975000	1	28965001	28975000	28970000	9820	0.566141246
1-28965001-28975000	1	28965001	28975000	28970000	9821	0.566141246
1-28965001-28975000	1	28965001	28975000	28970000	9825	0.823890394
1-28965001-28975000	1	28965001	28975000	28970000	9826	0.430487479
1-28965001-28975000	1	28965001	28975000	28970000	9827	0.440401925
1-28965001-28975000	1	28965001	28975000	28970000	9828	0.430487479
1-28965001-28975000	1	28965001	28975000	28970000	9831	0.823890394
1-28965001-28975000	1	28965001	28975000	28970000	9833	0.538138433
1-28965001-28975000	1	28965001	28975000	28970000	9834	0.823890394
1-28965001-28975000	1	28965001	28975000	28970000	9835	0.566141246
1-28965001-28975000	1	28965001	28975000	28970000	9836	0.823890394
1-28965001-28975000	1	28965001	28975000	28970000	9838	0.430487479
1-28965001-28975000	1	28965001	28975000	28970000	9839	0.566141246
1-28965001-28975000	1	28965001	28975000	28970000	9841	0.807880429
1-28965001-28975000	1	28965001	28975000	28970000	9843	0.823890394
1-28965001-28975000	1	28965001	28975000	28970000	9844	0.566141246
1-28965001-28975000	1	28965001	28975000	28970000	9845	0.823890394
1-28965001-28975000	1	28965001	28975000	28970000	9846	0.566141246
1-28965001-28975000	1	28965001	28975000	28970000	9847	0.439262173
1-28965001-28975000	1	28965001	28975000	28970000	9848	0.538138433
1-28965001-28975000	1	28965001	28975000	28970000	9849	0.153917345
1-28965001-28975000	1	28965001	28975000	28970000	9850	0.322286238
1-28965001-28975000	1	28965001	28975000	28970000	9851	0.430487479
1-28965001-28975000	1	28965001	28975000	28970000	9855	0.566141246
1-28965001-28975000	1	28965001	28975000	28970000	9856	0.823890394
1-28965001-28975000	1	28965001	28975000	28970000	9857	0.847074136
1-28965001-28975000	1	28965001	28975000	28970000	9858	0.16790983
1-28965001-28975000	1	28965001	28975000	28970000	9860	0.260653053
1-28965001-28975000	1	28965001	28975000	28970000	9861	0.575573292
1-28965001-28975000	1	28965001	28975000	28970000	9862	0.527512591
1-28965001-28975000	1	28965001	28975000	28970000	9864	0.160763412
1-28965001-28975000	1	28965001	28975000	28970000	9866	0.566141246
1-28965001-28975000	1	28965001	28975000	28970000	9867	0.566141246
1-28965001-28975000	1	28965001	28975000	28970000	9868	0.823890394
1-28965001-28975000	1	28965001	28975000	28970000	9870	0.566141246
1-28965001-28975000	1	28965001	28975000	28970000	9873	0.153917345
1-28965001-28975000	1	28965001	28975000	28970000	9874	0.566141246
1-28965001-28975000	1	28965001	28975000	28970000	9876	0.589636604
1-28965001-28975000	1	28965001	28975000	28970000	9877	0.430487479
1-28965001-28975000	1	28965001	28975000	28970000	9878	0.556550288
1-28965001-28975000	1	28965001	28975000	28970000	9880	0.566141246
1-28965001-28975000	1	28965001	28975000	28970000	9882	0.823890394
1-28965001-28975000	1	28965001	28975000	28970000	9883	0.566141246
1-28965001-28975000	1	28965001	28975000	28970000	9885	0.322208268
1-28965001-28975000	1	28965001	28975000	28970000	9886	0.566141246
1-28965001-28975000	1	28965001	28975000	28970000	9888	0.557002572
1-28965001-28975000	1	28965001	28975000	28970000	9890	0.153917345
1-28965001-28975000	1	28965001	28975000	28970000	9891	0.823890394
1-28965001-28975000	1	28965001	28975000	28970000	9894	0.538138433
1-28965001-28975000	1	28965001	28975000	28970000	9895	0.807880429
1-28965001-28975000	1	28965001	28975000	28970000	9898	0.153917345
1-28965001-28975000	1	28965001	28975000	28970000	9899	0.441650676
1-28965001-28975000	1	28965001	28975000	28970000	9900	0.153917345
1-28965001-28975000	1	28965001	28975000	28970000	9901	0.566141246
1-28965001-28975000	1	28965001	28975000	28970000	9902	0.589636604
1-28965001-28975000	1	28965001	28975000	28970000	9903	0.538138433
1-28965001-28975000	1	28965001	28975000	28970000	9906	0.153917345
1-28965001-28975000	1	28965001	28975000	28970000	9908	0.405480048
1-28965001-28975000	1	28965001	28975000	28970000	9909	0.171054629
1-28965001-28975000	1	28965001	28975000	28970000	9910	0.153917345
1-28965001-28975000	1	28965001	28975000	28970000	9911	0.405480048
1-28965001-28975000	1	28965001	28975000	28970000	9912	0.139937802
1-28965001-28975000	1	28965001	28975000	28970000	9914	0.148187457
1-28965001-28975000	1	28965001	28975000	28970000	9915	0.430487479
1-28965001-28975000	1	28965001	28975000	28970000	9917	0.265028456
1-28965001-28975000	1	28965001	28975000	28970000	9918	0.153917345
1-28965001-28975000	1	28965001	28975000	28970000	9920	0.153917345
1-28965001-28975000	1	28965001	28975000	28970000	9921	0.265028456
1-28965001-28975000	1	28965001	28975000	28970000	9924	0.153917345
1-28965001-28975000	1	28965001	28975000	28970000	9925	0.566141246
1-28965001-28975000	1	28965001	28975000	28970000	9926	0.430487479
1-28965001-28975000	1	28965001	28975000	28970000	9927	0.405480048
1-28965001-28975000	1	28965001	28975000	28970000	9928	0.320998605
1-28965001-28975000	1	28965001	28975000	28970000	9929	0.153917345
1-28965001-28975000	1	28965001	28975000	28970000	9930	0.430487479
1-28965001-28975000	1	28965001	28975000	28970000	9932	0.577050577
1-28965001-28975000	1	28965001	28975000	28970000	9933	0.498080335
1-28965001-28975000	1	28965001	28975000	28970000	9935	0.160763412
1-28965001-28975000	1	28965001	28975000	28970000	9937	0.153917345
1-28965001-28975000	1	28965001	28975000	28970000	9938	0.430487479
1-28965001-28975000	1	28965001	28975000	28970000	9941	0.373669077
1-28965001-28975000	1	28965001	28975000	28970000	9942	0.569599531
1-28965001-28975000	1	28965001	28975000	28970000	9943	0.153917345
1-28965001-28975000	1	28965001	28975000	28970000	9945	0.446908615
1-28965001-28975000	1	28965001	28975000	28970000	9946	0.144623727
1-28965001-28975000	1	28965001	28975000	28970000	9948	0.589636604
1-28965001-28975000	1	28965001	28975000	28970000	9949	0.178956688
1-28965001-28975000	1	28965001	28975000	28970000	9950	0.286388802
1-28965001-28975000	1	28965001	28975000	28970000	108	0.419149077
1-28965001-28975000	1	28965001	28975000	28970000	139	0.383251641
1-28965001-28975000	1	28965001	28975000	28970000	159	0.353242724
1-28965001-28975000	1	28965001	28975000	28970000	265	0.589636604
1-28965001-28975000	1	28965001	28975000	28970000	350	0.589636604
1-28965001-28975000	1	28965001	28975000	28970000	351	0.153917345
1-28965001-28975000	1	28965001	28975000	28970000	6897	0.153917345
1-28965001-28975000	1	28965001	28975000	28970000	6933	0.430487479
1-28965001-28975000	1	28965001	28975000	28970000	6958	0.153917345
1-28965001-28975000	1	28965001	28975000	28970000	6959	0.430487479
1-28965001-28975000	1	28965001	28975000	28970000	6960	0.320998605
1-28965001-28975000	1	28965001	28975000	28970000	6961	0.376528586
1-28965001-28975000	1	28965001	28975000	28970000	6970	0.453672886
1-28965001-28975000	1	28965001	28975000	28970000	6971	0.430487479
1-28965001-28975000	1	28965001	28975000	28970000	7071	0.405480048
1-28965001-28975000	1	28965001	28975000	28970000	7092	0.153917345
1-28965001-28975000	1	28965001	28975000	28970000	7096	0.153917345
1-28965001-28975000	1	28965001	28975000	28970000	7130	0.153917345
1-28965001-28975000	1	28965001	28975000	28970000	7217	0.430487479
1-28965001-28975000	1	28965001	28975000	28970000	7320	0.148146459
1-28965001-28975000	1	28965001	28975000	28970000	7327	0.430487479
1-28965001-28975000	1	28965001	28975000	28970000	7328	0.430487479
1-28965001-28975000	1	28965001	28975000	28970000	7430	0.153917345
1-28965001-28975000	1	28965001	28975000	28970000	8214	0.153917345
1-28965001-28975000	1	28965001	28975000	28970000	8244	0.153917345
1-28965001-28975000	1	28965001	28975000	28970000	8264	0.153917345
1-28965001-28975000	1	28965001	28975000	28970000	8343	0.153917345
1-28965001-28975000	1	28965001	28975000	28970000	8357	0.153917345
1-28965001-28975000	1	28965001	28975000	28970000	88	0.566141246
1-28970001-28980000	1	28970001	28980000	28975000	7077	0.61815122
1-28970001-28980000	1	28970001	28980000	28975000	7307	0.450945993
1-28970001-28980000	1	28970001	28980000	28975000	7081	0.814849978
1-28970001-28980000	1	28970001	28980000	28975000	9533	0.811305126
1-28970001-28980000	1	28970001	28980000	28975000	9543	0.526327093
1-28970001-28980000	1	28970001	28980000	28975000	9545	0.822427373
1-28970001-28980000	1	28970001	28980000	28975000	9549	0.515786593
1-28970001-28980000	1	28970001	28980000	28975000	9554	0.520998685
1-28970001-28980000	1	28970001	28980000	28975000	9555	0.508832449
1-28970001-28980000	1	28970001	28980000	28975000	9574	0.81824076
1-28970001-28980000	1	28970001	28980000	28975000	9600	0.825380863
1-28970001-28980000	1	28970001	28980000	28975000	9832	0.818963501
1-28970001-28980000	1	28970001	28980000	28975000	9837	0.808004302
1-28970001-28980000	1	28970001	28980000	28975000	9869	0.492643642
1-28970001-28980000	1	28970001	28980000	28975000	9905	0.515786593
1-28970001-28980000	1	28970001	28980000	28975000	9947	0.460088937
1-28970001-28980000	1	28970001	28980000	28975000	9512	0.524283368
1-28970001-28980000	1	28970001	28980000	28975000	9513	0.827103573
1-28970001-28980000	1	28970001	28980000	28975000	9514	0.559538038
1-28970001-28980000	1	28970001	28980000	28975000	9517	0.830789901
1-28970001-28980000	1	28970001	28980000	28975000	9520	0.825380863
1-28970001-28980000	1	28970001	28980000	28975000	9523	0.559538038
1-28970001-28980000	1	28970001	28980000	28975000	9528	0.819291623
1-28970001-28980000	1	28970001	28980000	28975000	9529	0.829368291
1-28970001-28980000	1	28970001	28980000	28975000	9530	0.827103573
1-28970001-28980000	1	28970001	28980000	28975000	9546	0.510309436
1-28970001-28980000	1	28970001	28980000	28975000	9553	0.820023935
1-28970001-28980000	1	28970001	28980000	28975000	9571	0.825380863
1-28970001-28980000	1	28970001	28980000	28975000	9579	0.825380863
1-28970001-28980000	1	28970001	28980000	28975000	9581	0.204699118
1-28970001-28980000	1	28970001	28980000	28975000	9585	0.820188997
1-28970001-28980000	1	28970001	28980000	28975000	9590	0.538495923
1-28970001-28980000	1	28970001	28980000	28975000	9596	0.495640668
1-28970001-28980000	1	28970001	28980000	28975000	9599	0.459511542
1-28970001-28980000	1	28970001	28980000	28975000	9822	0.822427373
1-28970001-28980000	1	28970001	28980000	28975000	9823	0.34877831
1-28970001-28980000	1	28970001	28980000	28975000	9824	0.469450095
1-28970001-28980000	1	28970001	28980000	28975000	9830	0.824120778
1-28970001-28980000	1	28970001	28980000	28975000	9840	0.822427373
1-28970001-28980000	1	28970001	28980000	28975000	9852	0.827103573
1-28970001-28980000	1	28970001	28980000	28975000	9853	0.822427373
1-28970001-28980000	1	28970001	28980000	28975000	9854	0.46763056
1-28970001-28980000	1	28970001	28980000	28975000	9859	0.827587241
1-28970001-28980000	1	28970001	28980000	28975000	9875	0.821319953
1-28970001-28980000	1	28970001	28980000	28975000	9881	0.823078796
1-28970001-28980000	1	28970001	28980000	28975000	9892	0.559538038
1-28970001-28980000	1	28970001	28980000	28975000	9897	0.51530716
1-28970001-28980000	1	28970001	28980000	28975000	9904	0.204699118
1-28970001-28980000	1	28970001	28980000	28975000	9542	0.520248082
1-28970001-28980000	1	28970001	28980000	28975000	9550	0.475736179
1-28970001-28980000	1	28970001	28980000	28975000	9583	0.559538038
1-28970001-28980000	1	28970001	28980000	28975000	9598	0.835277626
1-28970001-28980000	1	28970001	28980000	28975000	9871	0.828881954
1-28970001-28980000	1	28970001	28980000	28975000	9879	0.822427373
1-28970001-28980000	1	28970001	28980000	28975000	9887	0.819474439
1-28970001-28980000	1	28970001	28980000	28975000	9944	0.819734776
1-28970001-28980000	1	28970001	28980000	28975000	9506	0.811322842
1-28970001-28980000	1	28970001	28980000	28975000	9507	0.322590997
1-28970001-28980000	1	28970001	28980000	28975000	9508	0.825380863
1-28970001-28980000	1	28970001	28980000	28975000	9509	0.208723519
1-28970001-28980000	1	28970001	28980000	28975000	9510	0.204699118
1-28970001-28980000	1	28970001	28980000	28975000	9511	0.457410312
1-28970001-28980000	1	28970001	28980000	28975000	9515	0.210104256
1-28970001-28980000	1	28970001	28980000	28975000	9518	0.591370789
1-28970001-28980000	1	28970001	28980000	28975000	9519	0.204699118
1-28970001-28980000	1	28970001	28980000	28975000	9521	0.204699118
1-28970001-28980000	1	28970001	28980000	28975000	9522	0.209220025
1-28970001-28980000	1	28970001	28980000	28975000	9524	0.520248082
1-28970001-28980000	1	28970001	28980000	28975000	9525	0.464731384
1-28970001-28980000	1	28970001	28980000	28975000	9526	0.204699118
1-28970001-28980000	1	28970001	28980000	28975000	9527	0.500231436
1-28970001-28980000	1	28970001	28980000	28975000	9531	0.503678919
1-28970001-28980000	1	28970001	28980000	28975000	9532	0.520248082
1-28970001-28980000	1	28970001	28980000	28975000	9534	0.581633974
1-28970001-28980000	1	28970001	28980000	28975000	9535	0.825869783
1-28970001-28980000	1	28970001	28980000	28975000	9536	0.515541579
1-28970001-28980000	1	28970001	28980000	28975000	9537	0.202423776
1-28970001-28980000	1	28970001	28980000	28975000	9539	0.460809878
1-28970001-28980000	1	28970001	28980000	28975000	9540	0.825590928
1-28970001-28980000	1	28970001	28980000	28975000	9541	0.827085857
1-28970001-28980000	1	28970001	28980000	28975000	9544	0.204699118
1-28970001-28980000	1	28970001	28980000	28975000	9547	0.47335145
1-28970001-28980000	1	28970001	28980000	28975000	9548	0.465728622
1-28970001-28980000	1	28970001	28980000	28975000	9551	0.479005088
1-28970001-28980000	1	28970001	28980000	28975000	9552	0.457410312
1-28970001-28980000	1	28970001	28980000	28975000	9556	0.598884378
1-28970001-28980000	1	28970001	28980000	28975000	9557	0.459511542
1-28970001-28980000	1	28970001	28980000	28975000	9558	0.510198481
1-28970001-28980000	1	28970001	28980000	28975000	9559	0.823721369
1-28970001-28980000	1	28970001	28980000	28975000	9560	0.206615853
1-28970001-28980000	1	28970001	28980000	28975000	9561	0.827433843
1-28970001-28980000	1	28970001	28980000	28975000	9562	0.463867186
1-28970001-28980000	1	28970001	28980000	28975000	9564	0.463544804
1-28970001-28980000	1	28970001	28980000	28975000	9565	0.505140641
1-28970001-28980000	1	28970001	28980000	28975000	9567	0.460047761
1-28970001-28980000	1	28970001	28980000	28975000	9568	0.457410312
1-28970001-28980000	1	28970001	28980000	28975000	9569	0.525442021
1-28970001-28980000	1	28970001	28980000	28975000	9573	0.204699118
1-28970001-28980000	1	28970001	28980000	28975000	9576	0.479005088
1-28970001-28980000	1	28970001	28980000	28975000	9577	0.457410312
1-28970001-28980000	1	28970001	28980000	28975000	9578	0.399204455
1-28970001-28980000	1	28970001	28980000	28975000	9582	0.451242465
1-28970001-28980000	1	28970001	28980000	28975000	9584	0.209459563
1-28970001-28980000	1	28970001	28980000	28975000	9586	0.457410312
1-28970001-28980000	1	28970001	28980000	28975000	9587	0.520248082
1-28970001-28980000	1	28970001	28980000	28975000	9588	0.457410312
1-28970001-28980000	1	28970001	28980000	28975000	9589	0.39280196
1-28970001-28980000	1	28970001	28980000	28975000	9591	0.440999913
1-28970001-28980000	1	28970001	28980000	28975000	9592	0.771202977
1-28970001-28980000	1	28970001	28980000	28975000	9593	0.457410312
1-28970001-28980000	1	28970001	28980000	28975000	9594	0.333974726
1-28970001-28980000	1	28970001	28980000	28975000	9595	0.477336937
1-28970001-28980000	1	28970001	28980000	28975000	9597	0.451600927
1-28970001-28980000	1	28970001	28980000	28975000	9601	0.530376043
1-28970001-28980000	1	28970001	28980000	28975000	9602	0.609516557
1-28970001-28980000	1	28970001	28980000	28975000	9817	0.732453216
1-28970001-28980000	1	28970001	28980000	28975000	9819	0.456466993
1-28970001-28980000	1	28970001	28980000	28975000	9820	0.457410312
1-28970001-28980000	1	28970001	28980000	28975000	9821	0.460455591
1-28970001-28980000	1	28970001	28980000	28975000	9825	0.593291616
1-28970001-28980000	1	28970001	28980000	28975000	9826	0.479005088
1-28970001-28980000	1	28970001	28980000	28975000	9827	0.445572146
1-28970001-28980000	1	28970001	28980000	28975000	9828	0.479005088
1-28970001-28980000	1	28970001	28980000	28975000	9831	0.822491492
1-28970001-28980000	1	28970001	28980000	28975000	9833	0.457410312
1-28970001-28980000	1	28970001	28980000	28975000	9834	0.565284947
1-28970001-28980000	1	28970001	28980000	28975000	9835	0.457410312
[truncated: 341 more rows]

## Sheet: Suppl Figure 1b
PRA29	Hue	Saturation	Value	genotype	line
10.47276817	80.880297	0.895944344	0.447178	Can	19HV337
11.26636678	80.70620525	0.900274332	0.473514	Can	19HV337
10.84404844	81.04186115	0.894241164	0.458808	Can	19HV337
9.684878893	81.90998227	0.903033341	0.451911	Col	19HV337
10.35017301	81.86974686	0.899047756	0.450935	Col	19HV337
11.09560554	82.04288706	0.897268733	0.453416	Col	19HV337
9.596470588	80.30494127	0.901039882	0.499672	Can	19HV337
13.31491349	80.81407183	0.917100343	0.480312	Can	19HV337
12.13200692	80.58712439	0.898875206	0.472442	Can	19HV337
10.66252595	81.92080238	0.898707357	0.449312	Col	19HV337
9.139619377	82.38389688	0.883868147	0.425444	Col	19HV337
10.83570934	82.02746043	0.907034347	0.457299	Col	19HV337
12.56564014	80.48647558	0.898767168	0.485792	Can	19HV337
11.56086505	80.97624098	0.901215649	0.466911	Can	19HV337
11.42342561	80.84130998	0.904187222	0.462168	Can	19HV337
10.82276817	82.0698089	0.896427514	0.439134	Col	19HV337
9.23100346	81.59989309	0.9008195	0.448566	Col	19HV337
8.133252595	82.00048753	0.897218271	0.448534	Col	19HV337
11.11820069	80.96850026	0.891720937	0.453904	Can	19HV337
11.15692042	81.03202512	0.901979414	0.462359	Can	19HV337
12.54096886	80.70824838	0.901459279	0.467217	Can	19HV337
10.58622837	81.92893386	0.899151007	0.443702	Col	19HV337
9.398615917	81.86912438	0.892914697	0.451498	Col	19HV337
12.27429066	80.50025311	0.90602432	0.479025	Can	19HV337
13.36820069	80.69889621	0.904757004	0.490708	Can	19HV337
12.13083045	80.53753889	0.912355222	0.485398	Can	19HV337
9.92615917	82.24821436	0.894512662	0.446446	Col	19HV337
12.15384083	80.59840701	0.903962994	0.492027	Can	19HV337
13.39844291	80.85000021	0.906082582	0.473516	Can	19HV337
12.46031142	80.46577435	0.902971039	0.472461	Can	19HV337
10.54930796	81.97871718	0.904232903	0.459401	Col	19HV337
10.47747405	82.55042612	0.906685655	0.457113	Col	19HV337
9.832283737	82.42146597	0.905442295	0.450582	Col	19HV337
11.29591696	80.52888395	0.903218059	0.480911	Can	19HV337
14.52809689	81.14456721	0.913405256	0.486451	Can	19HV337
11.84557093	81.35630115	0.909818583	0.472614	Can	19HV337
8.330311419	82.14969064	0.891098195	0.466602	Col	19HV337
8.339965398	81.98887499	0.879260615	0.435524	Col	19HV337
10.27404844	82.34636026	0.887156599	0.461778	Col	19HV337
14.01425606	80.89446865	0.901464428	0.488655	Can	19HV337
12.94422145	80.92398498	0.911062707	0.483426	Can	19HV337
12.84280277	80.86688091	0.910222869	0.493697	Can	19HV337
8.859238754	81.74276009	0.886582458	0.470183	Col	19HV337
11.05688581	82.37588482	0.89942857	0.459724	Col	19HV337
10.4149481	81.84787601	0.90247583	0.476204	Col	19HV337
12.79318339	80.65065746	0.905565753	0.506652	Can	19HV337
12.42522491	80.83640266	0.903964093	0.489267	Can	19HV337
13.65934256	80.84227628	0.904842289	0.488963	Can	19HV337
9.426712803	82.09731208	0.899948301	0.452618	Col	19HV337
13.00747405	80.88622441	0.913110268	0.494414	Can	19HV337
12.03380623	81.04723827	0.900671403	0.475869	Can	19HV337
13.6316609	80.69158339	0.909305483	0.486165	Can	19HV337
10.12574394	82.06006231	0.906195787	0.464138	Col	19HV337

## Sheet: Suppl Figure 3a
genotype	variable	value
flm_compl_Col	DAS	50
flm_compl_Col	DAS	54
flm_compl_Col	DAS	56
flm_compl_Col	DAS	52
flm_compl_Col	DAS	53
flm_compl_Col	DAS	56
flm_compl_Col	DAS	54
flm_compl_Col	DAS	54
flm_compl_Col	DAS	56
flm_compl_Col	DAS	56
flm_compl_Col	DAS	56
flm_compl_Col	DAS	52
flm_compl_Col	DAS	54
flm_compl_Col	DAS	56
flm_compl_Col	DAS	54
flm_compl_Col	DAS	50
flm_compl_Col	DAS	54
flm_compl_Col	DAS	56
flm_compl_Col	DAS	53
flm_compl_Col	DAS	52
flm_compl_Col	DAS	56
flm_compl_Col	DAS	56
flm_compl_Col	DAS	53
flm_compl_Col	DAS	52
flm_compl_Col	DAS	56
flm_compl_Col	DAS	54
flm_compl_Col	DAS	53
flm_compl_Col	DAS	52
flm_compl_Col	DAS	56
flm_compl_Col	DAS	54
flm_compl_Col	DAS	56
flm_compl_Col	DAS	50
flm_compl_Col	DAS	54
flm_compl_Col	DAS	54
flm_compl_Col	DAS	53
flm_compl_Col	DAS	50
flm_compl_Col	DAS	53
flm_compl_Col	DAS	54
flm_compl_Col	DAS	53
flm_compl_Col	DAS	50
flm_compl_Col	DAS	54
flm_compl_Col	DAS	56
flm_compl_Col	DAS	56
flm_compl_Col	DAS	52
flm_compl_Col	DAS	56
flm_compl_Col	DAS	54
flm_compl_Col	DAS	53
flm_compl_Can	DAS	53
flm_compl_Can	DAS	49
flm_compl_Can	DAS	49
flm_compl_Can	DAS	49
flm_compl_Can	DAS	50
flm_compl_Can	DAS	49
flm_compl_Can	DAS	49
flm_compl_Can	DAS	49
flm_compl_Can	DAS	49
flm_compl_Can	DAS	49
flm_compl_Can	DAS	49
flm_compl_Can	DAS	50
flm_compl_Can	DAS	48
flm_compl_Can	DAS	49
flm_compl_Can	DAS	49
flm_compl_Can	DAS	49
flm_compl_Can	DAS	48
flm_compl_Can	DAS	49
flm_compl_Can	DAS	47
flm_compl_Can	DAS	49
flm_compl_Can	DAS	49
flm_compl_Can	DAS	48
flm_compl_Can	DAS	49
flm_compl_Can	DAS	46
flm_compl_Can	DAS	48
flm_compl_Can	DAS	49
flm_compl_Can	DAS	48
flm_compl_Can	DAS	49
flm_compl_Can	DAS	48
flm_compl_Can	DAS	49
flm_compl_Can	DAS	48
flm_compl_Can	DAS	49
flm_compl_Can	DAS	48
flm_compl_Can	DAS	47
flm_compl_Can	DAS	46
flm_compl_Can	DAS	47
flm_compl_Can	DAS	48
flm_compl_Can	DAS	48
flm_compl_Can	DAS	48
flm_compl_Can	DAS	49
flm_compl_Can	DAS	49
flm_compl_Can	DAS	49
flm_compl_Can	DAS	49
flm_compl_Can	DAS	48
flm_compl_Col_mutA	DAS	47
flm_compl_Col_mutA	DAS	48
flm_compl_Col_mutA	DAS	46
flm_compl_Col_mutA	DAS	48
flm_compl_Col_mutA	DAS	47
flm_compl_Col_mutA	DAS	47
flm_compl_Col_mutA	DAS	46
flm_compl_Col_mutA	DAS	49
flm_compl_Col_mutA	DAS	48
flm_compl_Col_mutA	DAS	49
flm_compl_Col_mutA	DAS	47
flm_compl_Col_mutA	DAS	48
flm_compl_Col_mutA	DAS	48
flm_compl_Col_mutA	DAS	47
flm_compl_Col_mutA	DAS	49
flm_compl_Col_mutA	DAS	47
flm_compl_Col_mutA	DAS	48
flm_compl_Col_mutA	DAS	47
flm_compl_Col_mutA	DAS	48
flm_compl_Col_mutA	DAS	47
flm_compl_Col_mutA	DAS	47
flm_compl_Col_mutA	DAS	47
flm_compl_Col_mutA	DAS	48
flm_compl_Col_mutA	DAS	47
flm_compl_Col_mutA	DAS	48
flm_compl_Col_mutA	DAS	47
flm_compl_Col_mutA	DAS	47
flm_compl_Col_mutA	DAS	46
flm_compl_Col_mutA	DAS	48
flm_compl_Col_mutA	DAS	48
flm_compl_Col_mutA	DAS	48
flm_compl_Col_mutA	DAS	47
flm_compl_Col_mutA	DAS	46
flm_compl_Col_mutA	DAS	46
flm_compl_Col_mutA	DAS	48
flm_compl_Col_mutA	DAS	47
flm_compl_Col_mutA	DAS	48
flm_compl_Col_mutA	DAS	49
flm_compl_Col_mutA	DAS	49
flm_compl_Col_mutA	DAS	46
flm_compl_Col_mutA	DAS	48
flm_compl_Col_mutA	DAS	47
flm_compl_Col_mutA	DAS	47
flm_compl_Col_mutA	DAS	49
flm_compl_Col_mutA	DAS	46
flm_compl_Col_mutA	DAS	49
Col-0	DAS	54
flm-3	DAS	47
flm-3	DAS	48
Col-0	DAS	54
flm-3	DAS	48
flm-3	DAS	48
Col-0	DAS	54
flm-3	DAS	45
flm-3	DAS	47
Col-0	DAS	54
flm-3	DAS	46
flm-3	DAS	48
Col-0	DAS	54
flm-3	DAS	47
flm-3	DAS	47
Col-0	DAS	54
flm-3	DAS	47
flm-3	DAS	47
Col-0	DAS	54
flm-3	DAS	47
flm-3	DAS	47
Col-0	DAS	54
flm-3	DAS	47
flm-3	DAS	47
Col-0	DAS	54
flm-3	DAS	46
flm-3	DAS	47
Col-0	DAS	54
flm-3	DAS	47
flm-3	DAS	48
Col-0	DAS	54
flm-3	DAS	48
flm-3	DAS	47
Col-0	DAS	54
flm-3	DAS	46
flm-3	DAS	48
Col-0	DAS	54
flm-3	DAS	47
flm-3	DAS	47
Col-0	DAS	54
flm-3	DAS	46
flm-3	DAS	46
Col-0	DAS	54
flm-3	DAS	46
flm-3	DAS	47
flm_compl_Col	PRA29	4.07519031141868
flm_compl_Col	PRA29	2.55096885813149
flm_compl_Col	PRA29	3.8121107266436
flm_compl_Col	PRA29	4.21352941176471
flm_compl_Col	PRA29	3.37847750865052
flm_compl_Col	PRA29	2.88892733564014
flm_compl_Col	PRA29	4.18411764705882
flm_compl_Col	PRA29	3.35387543252595
flm_compl_Col	PRA29	2.98429065743945
flm_compl_Col	PRA29	3.61096885813149
flm_compl_Col	PRA29	3.88750865051903
flm_compl_Col	PRA29	3.87446366782007
flm_compl_Col	PRA29	4.17913494809689
flm_compl_Col	PRA29	3.32048442906574
flm_compl_Col	PRA29	3.52467128027682
flm_compl_Col	PRA29	4.26107266435986
flm_compl_Col	PRA29	3.30446366782007
flm_compl_Col	PRA29	3.31519031141868
flm_compl_Col	PRA29	3.71287197231834
flm_compl_Col	PRA29	3.1822491349481
flm_compl_Col	PRA29	3.38951557093426
flm_compl_Col	PRA29	2.81792387543253
flm_compl_Col	PRA29	3.35771626297578
flm_compl_Col	PRA29	3.39525951557093
flm_compl_Col	PRA29	2.76546712802768
flm_compl_Col	PRA29	3.42941176470588
flm_compl_Col	PRA29	3.45643598615917
flm_compl_Col	PRA29	4.06498269896194
flm_compl_Col	PRA29	2.94186851211073
flm_compl_Col	PRA29	3.20598615916955
flm_compl_Col	PRA29	3.68235294117647
flm_compl_Col	PRA29	3.78581314878893
flm_compl_Col	PRA29	3.72314878892734
flm_compl_Col	PRA29	3.67851211072664
flm_compl_Col	PRA29	3.70474048442907
flm_compl_Col	PRA29	4.03536332179931
flm_compl_Col	PRA29	3.40647058823529
flm_compl_Col	PRA29	3.64557093425606
flm_compl_Col	PRA29	3.80650519031142
flm_compl_Col	PRA29	4.39204152249135
flm_compl_Col	PRA29	3.07903114186851
flm_compl_Col	PRA29	3.62186851211073
flm_compl_Col	PRA29	4.70453287197232
flm_compl_Col	PRA29	3.42840830449827
flm_compl_Col	PRA29	3.26217993079585
flm_compl_Col	PRA29	3.83221453287197
flm_compl_Col	PRA29	4.2456401384083
flm_compl_Can	PRA29	3.26996539792388
flm_compl_Can	PRA29	4.10418685121107
flm_compl_Can	PRA29	4.33584775086505
flm_compl_Can	PRA29	3.84245674740484
flm_compl_Can	PRA29	4.00079584775087
flm_compl_Can	PRA29	4.27491349480969
flm_compl_Can	PRA29	3.71245674740484
flm_compl_Can	PRA29	3.87889273356401
flm_compl_Can	PRA29	4.55899653979239
flm_compl_Can	PRA29	4.76813148788927
flm_compl_Can	PRA29	3.10764705882353
flm_compl_Can	PRA29	3.94425605536332
flm_compl_Can	PRA29	4.25439446366782
flm_compl_Can	PRA29	3.94730103806228
flm_compl_Can	PRA29	3.2278892733564
flm_compl_Can	PRA29	4.26678200692042
flm_compl_Can	PRA29	4.40640138408305
flm_compl_Can	PRA29	4.42083044982699
flm_compl_Can	PRA29	3.95252595155709
flm_compl_Can	PRA29	3.67754325259516
flm_compl_Can	PRA29	3.46325259515571
flm_compl_Can	PRA29	5.19325259515571
flm_compl_Can	PRA29	4.0738062283737
flm_compl_Can	PRA29	1.71273356401384
flm_compl_Can	PRA29	4.14505190311419
flm_compl_Can	PRA29	4.47159169550173
flm_compl_Can	PRA29	3.83024221453287
flm_compl_Can	PRA29	2.91256055363322
flm_compl_Can	PRA29	4.58588235294118
flm_compl_Can	PRA29	3.86283737024221
flm_compl_Can	PRA29	3.57519031141869
flm_compl_Can	PRA29	4.28089965397924
flm_compl_Can	PRA29	3.80861591695502
flm_compl_Can	PRA29	3.49546712802768
flm_compl_Can	PRA29	5.05778546712803
flm_compl_Can	PRA29	2.07494809688581
flm_compl_Can	PRA29	4.1578892733564
flm_compl_Can	PRA29	3.54685121107266
flm_compl_Can	PRA29	3.34072664359862
flm_compl_Can	PRA29	3.75626297577855
flm_compl_Can	PRA29	2.82529411764706
flm_compl_Can	PRA29	3.64363321799308
flm_compl_Can	PRA29	3.78650519031142
flm_compl_Can	PRA29	3.61899653979239
flm_compl_Col_mutA	PRA29	3.44823529411765
flm_compl_Col_mutA	PRA29	4.25439446366782
flm_compl_Col_mutA	PRA29	5.00889273356401
flm_compl_Col_mutA	PRA29	4.30391003460208
flm_compl_Col_mutA	PRA29	3.82397923875433
flm_compl_Col_mutA	PRA29	4.349723183391
flm_compl_Col_mutA	PRA29	5.45647058823529
flm_compl_Col_mutA	PRA29	4.30391003460208
flm_compl_Col_mutA	PRA29	3.98498269896194
flm_compl_Col_mutA	PRA29	3.10318339100346
flm_compl_Col_mutA	PRA29	4.31612456747405
flm_compl_Col_mutA	PRA29	3.81660899653979
flm_compl_Col_mutA	PRA29	4.62737024221453
flm_compl_Col_mutA	PRA29	4.76934256055363
flm_compl_Col_mutA	PRA29	3.86570934256055
flm_compl_Col_mutA	PRA29	5.3098615916955
flm_compl_Col_mutA	PRA29	3.81110726643599
flm_compl_Col_mutA	PRA29	3.80058823529412
flm_compl_Col_mutA	PRA29	4.42764705882353
flm_compl_Col_mutA	PRA29	3.57778546712803
flm_compl_Col_mutA	PRA29	4.62425605536332
flm_compl_Col_mutA	PRA29	3.80643598615917
flm_compl_Col_mutA	PRA29	4.91906574394464
flm_compl_Col_mutA	PRA29	4.31937716262976
flm_compl_Col_mutA	PRA29	5.58456747404844
flm_compl_Col_mutA	PRA29	3.64757785467128
flm_compl_Col_mutA	PRA29	4.8916955017301
flm_compl_Col_mutA	PRA29	3.71667820069204
flm_compl_Col_mutA	PRA29	4.98688581314879
flm_compl_Col_mutA	PRA29	3.63425605536332
flm_compl_Col_mutA	PRA29	3.59442906574394
flm_compl_Col_mutA	PRA29	4.06
flm_compl_Col_mutA	PRA29	4.44128027681661
flm_compl_Col_mutA	PRA29	3.92892733564014
flm_compl_Col_mutA	PRA29	4.05941176470588
flm_compl_Col_mutA	PRA29	4.48242214532872
flm_compl_Col_mutA	PRA29	3.7036678200692
flm_compl_Col_mutA	PRA29	4.31103806228374
flm_compl_Col_mutA	PRA29	3.49702422145329
flm_compl_Col_mutA	PRA29	5.70660899653979
flm_compl_Col_mutA	PRA29	4.06705882352941
flm_compl_Col_mutA	PRA29	5.23231833910035
flm_compl_Col_mutA	PRA29	4.7318339100346
flm_compl_Col_mutA	PRA29	4.16484429065744
flm_compl_Col_mutA	PRA29	5.6539446366782
flm_compl_Col_mutA	PRA29	3.74373702422145
Col-0	PRA29	3.58584775086505
flm-3	PRA29	4.13903114186851
flm-3	PRA29	4.20166089965398
Col-0	PRA29	3.41231833910035
flm-3	PRA29	3.04539792387543
flm-3	PRA29	4.6361937716263
Col-0	PRA29	3.76449826989619
flm-3	PRA29	4.94134948096886
flm-3	PRA29	3.45608996539792
Col-0	PRA29	4.15688581314879
flm-3	PRA29	4.34145328719723
flm-3	PRA29	3.9663321799308
Col-0	PRA29	2.6156401384083
flm-3	PRA29	4.08186851211073
flm-3	PRA29	4.259723183391
Col-0	PRA29	3.72685121107266
flm-3	PRA29	4.33076124567474
flm-3	PRA29	2.12965397923875
Col-0	PRA29	4.72896193771626
flm-3	PRA29	4.37415224913495
flm-3	PRA29	4.08712802768166
Col-0	PRA29	4.21768166089965
flm-3	PRA29	3.91432525951557
flm-3	PRA29	4.44681660899654
Col-0	PRA29	3.21546712802768
flm-3	PRA29	6.20754325259516
flm-3	PRA29	3.84955017301038
Col-0	PRA29	3.7157785467128
flm-3	PRA29	4.00055363321799
flm-3	PRA29	4.41685121107266
Col-0	PRA29	4.31882352941176
flm-3	PRA29	3.58743944636678
flm-3	PRA29	4.17913494809689
Col-0	PRA29	3.99553633217993
flm-3	PRA29	4.6722491349481
flm-3	PRA29	3.0959169550173
Col-0	PRA29	4.23159169550173
flm-3	PRA29	4.00470588235294
flm-3	PRA29	4.27546712802768
Col-0	PRA29	3.66951557093426
flm-3	PRA29	4.60653979238754
flm-3	PRA29	4.46826989619377
Col-0	PRA29	3.68200692041522
flm-3	PRA29	4.22581314878893
flm-3	PRA29	3.58086505190311
flm_compl_Col	Hue	78.331555571733
flm_compl_Col	Hue	78.0671631961744
flm_compl_Col	Hue	79.0426050735145
flm_compl_Col	Hue	78.7027273247165
flm_compl_Col	Hue	78.7582813518358
flm_compl_Col	Hue	79.3384000351399
flm_compl_Col	Hue	79.1585484715724
flm_compl_Col	Hue	78.7965232714813
flm_compl_Col	Hue	79.2899258312546
flm_compl_Col	Hue	79.0370594985896
flm_compl_Col	Hue	78.7218966359639
flm_compl_Col	Hue	78.9451038070665
flm_compl_Col	Hue	79.0443576367774
flm_compl_Col	Hue	79.9614116153711
flm_compl_Col	Hue	78.4346933548174
flm_compl_Col	Hue	78.3532328802817
flm_compl_Col	Hue	78.4611505470358
flm_compl_Col	Hue	78.8535201178769
flm_compl_Col	Hue	79.2169801647809
flm_compl_Col	Hue	77.9967203951863
flm_compl_Col	Hue	79.3251820457224
flm_compl_Col	Hue	78.6844898756563
flm_compl_Col	Hue	78.9419500678168
flm_compl_Col	Hue	78.1793693777319
flm_compl_Col	Hue	79.0727760423414
flm_compl_Col	Hue	78.8602540827372
flm_compl_Col	Hue	78.5529805557486
flm_compl_Col	Hue	78.8821535001752
flm_compl_Col	Hue	79.2657869341978
flm_compl_Col	Hue	78.1799914324817
flm_compl_Col	Hue	79.8337607443027
flm_compl_Col	Hue	78.5316199100491
flm_compl_Col	Hue	79.1033594356978
flm_compl_Col	Hue	79.0345296572065
flm_compl_Col	Hue	78.9098999835211
flm_compl_Col	Hue	79.1379973778188
flm_compl_Col	Hue	79.0384433368688
flm_compl_Col	Hue	79.0669663219951
flm_compl_Col	Hue	79.2618680726398
flm_compl_Col	Hue	78.4176341739105
flm_compl_Col	Hue	79.099500069595
flm_compl_Col	Hue	80.0275602591748
flm_compl_Col	Hue	79.505329235598
flm_compl_Col	Hue	78.8453518026442
flm_compl_Col	Hue	79.874859913435
flm_compl_Col	Hue	79.8742487056375
flm_compl_Col	Hue	79.1597412823993
flm_compl_Can	Hue	78.119021830468
flm_compl_Can	Hue	78.7226335182973
flm_compl_Can	Hue	78.5382320497529
flm_compl_Can	Hue	78.5045738147642
flm_compl_Can	Hue	78.5558359366133
flm_compl_Can	Hue	78.6064164681334
flm_compl_Can	Hue	78.6016652021351
flm_compl_Can	Hue	78.9176829758857
flm_compl_Can	Hue	77.7880022609833
flm_compl_Can	Hue	79.3020494045031
flm_compl_Can	Hue	78.1758166843023
flm_compl_Can	Hue	78.5357066570535
flm_compl_Can	Hue	78.8755482176733
flm_compl_Can	Hue	78.3332203638954
flm_compl_Can	Hue	78.666407427236
flm_compl_Can	Hue	79.0484634849229
flm_compl_Can	Hue	78.5746129206587
flm_compl_Can	Hue	78.0686597619071
flm_compl_Can	Hue	77.6645850155186
flm_compl_Can	Hue	79.0453577755519
flm_compl_Can	Hue	78.2201502529932
flm_compl_Can	Hue	78.9965056339605
flm_compl_Can	Hue	78.2693674796386
flm_compl_Can	Hue	80.4935614874029
flm_compl_Can	Hue	78.3943453110568
flm_compl_Can	Hue	78.7454890298377
flm_compl_Can	Hue	78.5225738159661
flm_compl_Can	Hue	79.167157900474
flm_compl_Can	Hue	78.4720474441882
flm_compl_Can	Hue	77.9456841120355
flm_compl_Can	Hue	77.9523414993172
flm_compl_Can	Hue	79.9762999243398
flm_compl_Can	Hue	78.9376308104871
flm_compl_Can	Hue	78.3521065333615
flm_compl_Can	Hue	78.9196701798391
flm_compl_Can	Hue	80.4123842518328
flm_compl_Can	Hue	78.8572894151271
flm_compl_Can	Hue	78.6243039044445
flm_compl_Can	Hue	78.0679215920795
flm_compl_Can	Hue	79.0303214154631
flm_compl_Can	Hue	78.7183949385595
flm_compl_Can	Hue	78.3143317399137
flm_compl_Can	Hue	78.5600360624897
flm_compl_Can	Hue	78.3972339730522
flm_compl_Col_mutA	Hue	77.9097872255756
flm_compl_Col_mutA	Hue	78.2014782781018
flm_compl_Col_mutA	Hue	78.3560495369423
flm_compl_Col_mutA	Hue	78.8776610103601
flm_compl_Col_mutA	Hue	78.0562019704695
flm_compl_Col_mutA	Hue	78.4288720156154
flm_compl_Col_mutA	Hue	79.1600755468358
flm_compl_Col_mutA	Hue	78.6806808099766
flm_compl_Col_mutA	Hue	78.5656687148374
flm_compl_Col_mutA	Hue	78.1163282310839
flm_compl_Col_mutA	Hue	78.2165485306859
flm_compl_Col_mutA	Hue	78.0131698236674
flm_compl_Col_mutA	Hue	78.7963746788293
flm_compl_Col_mutA	Hue	78.6978581687436
flm_compl_Col_mutA	Hue	78.4053464320673
flm_compl_Col_mutA	Hue	78.6002041788746
flm_compl_Col_mutA	Hue	78.8841226461786
flm_compl_Col_mutA	Hue	78.5752646612163
flm_compl_Col_mutA	Hue	78.7539828228942
flm_compl_Col_mutA	Hue	77.7384157798072
flm_compl_Col_mutA	Hue	78.1790636497323
flm_compl_Col_mutA	Hue	77.7059715631162
flm_compl_Col_mutA	Hue	79.0276784077596
flm_compl_Col_mutA	Hue	78.528469918815
flm_compl_Col_mutA	Hue	79.0112473175799
flm_compl_Col_mutA	Hue	78.417297675698
flm_compl_Col_mutA	Hue	78.3836276741642
flm_compl_Col_mutA	Hue	78.1255168965115
flm_compl_Col_mutA	Hue	78.7179075084647
flm_compl_Col_mutA	Hue	77.6147965221636
flm_compl_Col_mutA	Hue	78.804898100685
flm_compl_Col_mutA	Hue	78.324442237713
flm_compl_Col_mutA	Hue	78.1678623160086
flm_compl_Col_mutA	Hue	78.358852604757
flm_compl_Col_mutA	Hue	78.7781639998397
flm_compl_Col_mutA	Hue	78.6779348152146
flm_compl_Col_mutA	Hue	79.0025696275451
flm_compl_Col_mutA	Hue	78.7875613595479
flm_compl_Col_mutA	Hue	78.5277426896228
flm_compl_Col_mutA	Hue	78.9222812302818
flm_compl_Col_mutA	Hue	78.9325555872726
flm_compl_Col_mutA	Hue	78.9203936204191
flm_compl_Col_mutA	Hue	78.6704117502115
flm_compl_Col_mutA	Hue	78.3014128761663
flm_compl_Col_mutA	Hue	78.4092494087068
flm_compl_Col_mutA	Hue	78.7641668887347
Col-0	Hue	79.885475519075
flm-3	Hue	77.9392796738796
flm-3	Hue	78.2829373658351
Col-0	Hue	79.1973146262555
flm-3	Hue	77.6331614697523
flm-3	Hue	78.4578100414576
Col-0	Hue	79.2236500564108
flm-3	Hue	78.2600222435954
flm-3	Hue	78.0871731792661
Col-0	Hue	79.6024848721418
flm-3	Hue	77.8655404747146
flm-3	Hue	78.6542497888859
Col-0	Hue	78.8431703843794
flm-3	Hue	77.8244231201791
flm-3	Hue	78.6239703875486
Col-0	Hue	79.2067770660911
flm-3	Hue	78.3993205130903
flm-3	Hue	78.8621724810131
Col-0	Hue	79.525861380363
flm-3	Hue	78.4330908775084
flm-3	Hue	78.5276474906821
Col-0	Hue	79.4430710355574
flm-3	Hue	78.3561231398771
flm-3	Hue	78.8874780472368
Col-0	Hue	79.6478046842761
flm-3	Hue	79.4873629564934
flm-3	Hue	78.5754071000911
Col-0	Hue	79.4918331213868
flm-3	Hue	78.9263774685262
flm-3	Hue	78.5394087293171
Col-0	Hue	79.4035888460335
flm-3	Hue	78.389252045705
flm-3	Hue	78.5740807207982
Col-0	Hue	79.6393814582104
flm-3	Hue	78.890853397968
flm-3	Hue	78.075777227404
Col-0	Hue	79.4438460268294
flm-3	Hue	78.9425056417746
flm-3	Hue	78.5263213312547
Col-0	Hue	79.4124054432953
flm-3	Hue	78.8172543941514
flm-3	Hue	79.4052130005011
Col-0	Hue	79.5592593266965
flm-3	Hue	78.6712296982056
flm-3	Hue	78.6092936218887

[truncated: 3 more sheets: Suppl Figure 3b, Suppl Figure 5, Suppl Figure 6]
